# Supplementary material for: 3-(4-Bromo­phen­yl)-1-(4-chloro­benz­yl)-1H-pyrazole-5-carbaldehyde
Source: Acta Crystallogr Sect E Struct Rep Online. 2012 Jun 23;68(Pt 7):o2203. doi: 10.1107/S1600536812027298 (PMC3394000; doi:10.1107/S1600536812027298)
Supplement: Supplementary file 1 [file e-68-o2203-sup1.cif]

##############################################################################
#                                                                            #
# This CIF contains the data in a paper accepted for publication in          #
# Acta Crystallographica Section E. It conforms to the requirements of       #
# Notes for Authors for Acta Crystallographica Section E, and has been       #
# peer reviewed under the auspices of the IUCr Commission on Journals.       #
#                                                                            #
# Full details of the Crystallographic Information File format               #
# are given in the paper "The Crystallographic Information File (CIF):       #
# a New Standard Archive File for Crystallography" by S. R. Hall, F. H.      #
# Allen and I. D. Brown [Acta Cryst. (1991), A47, 655-685].                  #
#                                                                            #
# The current version of the core CIF dictionary is obtainable from          #
# ftp://ftp.iucr.org/pub/cif_core.dic.                                       #
#                                                                            #
# Software is freely available for graphical display of the structure(s)     #
# in this CIF. For information consult the CIF software page                 #
# http://www.iucr.org/resources/cif/software.                                #
#                                                                            #
# This file may be used for bona fide research purposes within the           #
# scientific community so long as proper attribution is given to the journal # 
# article from which it was obtained.                                        #
#                                                                            #
##############################################################################
data_I
_audit_creation_method     SHELXL97
_chemical_name_systematic
;
3-(4-Bromophenyl)-1-(4-chlorobenzyl)-1<i>H</i>-pyrazole-5-carbaldehyde
;
_chemical_name_common     ?
_chemical_formula_moiety     'C17 H12 Br Cl N2 O'
_chemical_formula_sum     'C17 H12 Br Cl N2 O'
_chemical_formula_iupac     'C17 H12 Br Cl N2 O'
_chemical_formula_weight     375.65
_chemical_melting_point     ?
_symmetry_cell_setting     triclinic
_symmetry_space_group_name_H-M     'P -1'
_symmetry_space_group_name_Hall     '-P 1'
loop_
    _symmetry_equiv_pos_as_xyz
    'x, y, z'
    '-x, -y, -z'
_cell_length_a     6.759(5)
_cell_length_b     10.061(5)
_cell_length_c     12.263(5)
_cell_angle_alpha     109.080(5)
_cell_angle_beta     94.521(5)
_cell_angle_gamma     93.098(5)
_cell_volume     782.8(8)
_cell_formula_units_Z     2
_cell_measurement_reflns_used     5043
_cell_measurement_theta_min     0.8605
_cell_measurement_theta_max     28.2795
_cell_measurement_temperature     293(2)
_exptl_crystal_description     block
_exptl_crystal_colour     colourless
_exptl_crystal_size_max     0.18
_exptl_crystal_size_mid     0.15
_exptl_crystal_size_min     0.14
_exptl_crystal_density_diffrn     1.594
_exptl_crystal_density_meas     ?
_exptl_crystal_density_method     'not measured'
_exptl_crystal_F_000     376
_exptl_absorpt_coefficient_mu     2.798
_exptl_absorpt_correction_type     multi-scan
_exptl_absorpt_process_details     '(SADABS; Bruker, 2005)'
_exptl_absorpt_correction_T_min     0.8596
_exptl_absorpt_correction_T_max     0.8912
_exptl_special_details     ?
_diffrn_ambient_temperature     293(2)
_diffrn_radiation_type     MoK\a
_diffrn_radiation_wavelength     0.71069
_diffrn_radiation_source     'fine-focus sealed tube'
_diffrn_radiation_monochromator     graphite
_diffrn_measurement_device_type     'Bruker SMART APEX CCD area-detector'
_diffrn_measurement_method     '\f and \w scans'
_diffrn_detector_area_resol_mean     ?
_diffrn_reflns_number     4563
_diffrn_reflns_av_R_equivalents     0.0132
_diffrn_reflns_av_sigmaI/netI     0.0274
_diffrn_reflns_theta_min     2.28
_diffrn_reflns_theta_max     26.36
_diffrn_reflns_theta_full     26.36
_diffrn_measured_fraction_theta_max     0.982
_diffrn_measured_fraction_theta_full     0.982
_diffrn_reflns_limit_h_min     -8
_diffrn_reflns_limit_h_max     4
_diffrn_reflns_limit_k_min     -12
_diffrn_reflns_limit_k_max     11
_diffrn_reflns_limit_l_min     -13
_diffrn_reflns_limit_l_max     15
_diffrn_standards_number     ?
_diffrn_standards_interval_count     ?
_diffrn_standards_interval_time     ?
_diffrn_standards_decay_%     ?
_refine_special_details     ?
_reflns_number_total     3151
_reflns_number_gt     2410
_reflns_threshold_expression     I>2\s(I)
_refine_ls_structure_factor_coef     Fsqd
_refine_ls_matrix_type     full
_refine_ls_R_factor_all     0.0523
_refine_ls_R_factor_gt     0.0363
_refine_ls_wR_factor_gt     0.0965
_refine_ls_wR_factor_ref     0.1037
_refine_ls_goodness_of_fit_ref     1.053
_refine_ls_restrained_S_all     1.053
_refine_ls_number_reflns     3151
_refine_ls_number_parameters     200
_refine_ls_number_restraints     0
_refine_ls_number_constraints     0
_refine_ls_hydrogen_treatment     constr
_refine_ls_weighting_scheme     calc
_refine_ls_weighting_details
         'calc w=1/[\s^2^(Fo^2^)+(0.0602P)^2^+0.0680P] where P=(Fo^2^+2Fc^2^)/3'
_atom_sites_solution_hydrogens     geom
_atom_sites_solution_primary     direct
_atom_sites_solution_secondary     difmap
_refine_ls_shift/su_max     0.001
_refine_ls_shift/su_mean     0.000
_refine_diff_density_max     0.496
_refine_diff_density_min     -0.426
_refine_ls_extinction_method     'SHELXL97 (Sheldrick, 2008)'
_refine_ls_extinction_coef     0.019(3)
_refine_ls_extinction_expression
                                  'Fc^*^=kFc[1+0.001xFc^2^\l^3^/sin(2\q)]^-1/4^'
loop_
    _atom_type_symbol
    _atom_type_description
    _atom_type_scat_dispersion_real
    _atom_type_scat_dispersion_imag
    _atom_type_scat_source
    'C' 'C' 0.0033 0.0016
                         'International Tables Vol C Tables 4.2.6.8 and 6.1.1.4'
    'H' 'H' 0.0000 0.0000
                         'International Tables Vol C Tables 4.2.6.8 and 6.1.1.4'
    'N' 'N' 0.0061 0.0033
                         'International Tables Vol C Tables 4.2.6.8 and 6.1.1.4'
    'O' 'O' 0.0106 0.0060
                         'International Tables Vol C Tables 4.2.6.8 and 6.1.1.4'
    'Cl' 'Cl' 0.1484 0.1585
                         'International Tables Vol C Tables 4.2.6.8 and 6.1.1.4'
    'Br' 'Br' -0.2901 2.4595
                         'International Tables Vol C Tables 4.2.6.8 and 6.1.1.4'
_computing_data_collection     'SMART (Bruker, 2005)'
_computing_cell_refinement     'SAINT (Bruker, 2005)'
_computing_data_reduction     'SAINT (Bruker, 2005)'
_computing_structure_solution     'SHELXS97 (Sheldrick, 2008)'
_computing_structure_refinement     'SHELXL97 (Sheldrick, 2008)'
_computing_molecular_graphics     'XP in SHELXTL (Sheldrick, 2008)'
_computing_publication_material     'SHELXL97 (Sheldrick, 2008)'
loop_
    _atom_site_type_symbol
    _atom_site_label
    _atom_site_fract_x
    _atom_site_fract_y
    _atom_site_fract_z
    _atom_site_U_iso_or_equiv
    _atom_site_adp_type
    _atom_site_calc_flag
    _atom_site_refinement_flags
    _atom_site_occupancy
    _atom_site_symmetry_multiplicity
    _atom_site_disorder_assembly
    _atom_site_disorder_group
    Br Br1 1.33740(5) -0.03239(4) -0.36464(3) 0.07272(18) Uani d . 1 1 . .
    C C1 0.2091(4) 0.4007(3) 0.0013(3) 0.0622(7) Uani d . 1 1 . .
    H H1 0.1666 0.4399 -0.0546 0.075 Uiso calc R 1 1 . .
    C C2 0.3841(4) 0.3206(3) -0.0184(2) 0.0488(6) Uani d . 1 1 . .
    C C3 0.4976(4) 0.2937(3) -0.1103(2) 0.0486(6) Uani d . 1 1 . .
    H H3 0.4800 0.3243 -0.1740 0.058 Uiso calc R 1 1 . .
    C C4 0.6443(4) 0.2110(2) -0.0884(2) 0.0439(6) Uani d . 1 1 . .
    C C5 0.4145(4) 0.2593(3) 0.1680(2) 0.0529(6) Uani d . 1 1 . .
    H H5A 0.4587 0.1766 0.1837 0.063 Uiso calc R 1 1 . .
    H H5B 0.2711 0.2569 0.1693 0.063 Uiso calc R 1 1 . .
    C C6 0.5106(4) 0.3908(3) 0.2619(2) 0.0476(6) Uani d . 1 1 . .
    C C7 0.3960(4) 0.4906(3) 0.3274(2) 0.0533(7) Uani d . 1 1 . .
    H H7 0.2582 0.4783 0.3110 0.064 Uiso calc R 1 1 . .
    C C8 0.4806(5) 0.6079(3) 0.4166(2) 0.0588(7) Uani d . 1 1 . .
    H H8 0.4013 0.6738 0.4601 0.071 Uiso calc R 1 1 . .
    C C9 0.7135(5) 0.4130(4) 0.2855(3) 0.0772(10) Uani d . 1 1 . .
    H H9 0.7940 0.3483 0.2415 0.093 Uiso calc R 1 1 . .
    C C10 0.7995(5) 0.5311(4) 0.3743(3) 0.0867(11) Uani d . 1 1 . .
    H H10 0.9374 0.5459 0.3893 0.104 Uiso calc R 1 1 . .
    C C11 0.6828(5) 0.6255(3) 0.4398(2) 0.0606(8) Uani d . 1 1 . .
    C C12 0.8084(4) 0.1521(3) -0.1560(2) 0.0449(6) Uani d . 1 1 . .
    C C13 0.9331(4) 0.0666(3) -0.1209(2) 0.0580(7) Uani d . 1 1 . .
    H H13 0.9110 0.0459 -0.0541 0.070 Uiso calc R 1 1 . .
    C C14 1.0906(5) 0.0105(3) -0.1818(3) 0.0624(8) Uani d . 1 1 . .
    H H14 1.1735 -0.0465 -0.1562 0.075 Uiso calc R 1 1 . .
    C C15 0.8436(5) 0.1785(3) -0.2571(3) 0.0591(7) Uani d . 1 1 . .
    H H15 0.7611 0.2351 -0.2835 0.071 Uiso calc R 1 1 . .
    C C16 0.9981(5) 0.1229(3) -0.3193(3) 0.0616(7) Uani d . 1 1 . .
    H H16 1.0186 0.1408 -0.3875 0.074 Uiso calc R 1 1 . .
    C C17 1.1211(4) 0.0411(3) -0.2803(2) 0.0497(6) Uani d . 1 1 . .
    Cl Cl1 0.79191(16) 0.76908(10) 0.55587(7) 0.0864(3) Uani d . 1 1 . .
    N N1 0.4642(3) 0.2545(2) 0.05291(18) 0.0478(5) Uani d . 1 1 . .
    N N2 0.6237(3) 0.1883(2) 0.01222(19) 0.0482(5) Uani d . 1 1 . .
    O O1 0.1149(3) 0.4203(3) 0.0836(2) 0.0785(6) Uani d . 1 1 . .
loop_
    _atom_site_aniso_label
    _atom_site_aniso_U_11
    _atom_site_aniso_U_22
    _atom_site_aniso_U_33
    _atom_site_aniso_U_12
    _atom_site_aniso_U_13
    _atom_site_aniso_U_23
    Br1 0.0582(2) 0.0828(3) 0.0653(2) 0.01627(16) 0.02256(15) 0.00339(16)
    C1 0.0485(16) 0.0687(18) 0.0609(17) 0.0207(14) -0.0006(14) 0.0088(14)
    C2 0.0431(14) 0.0466(13) 0.0507(14) 0.0101(11) 0.0009(11) 0.0079(11)
    C3 0.0502(15) 0.0489(14) 0.0447(14) 0.0116(12) -0.0003(11) 0.0127(11)
    C4 0.0457(14) 0.0406(12) 0.0438(13) 0.0081(10) 0.0052(11) 0.0110(10)
    C5 0.0530(16) 0.0523(15) 0.0565(16) 0.0091(12) 0.0201(12) 0.0183(12)
    C6 0.0464(15) 0.0530(14) 0.0476(14) 0.0083(11) 0.0178(11) 0.0186(12)
    C7 0.0535(16) 0.0626(17) 0.0469(14) 0.0163(13) 0.0160(12) 0.0181(13)
    C8 0.071(2) 0.0601(17) 0.0475(15) 0.0200(14) 0.0202(13) 0.0154(13)
    C9 0.0508(18) 0.079(2) 0.080(2) 0.0106(15) 0.0246(16) -0.0071(17)
    C10 0.0503(19) 0.100(3) 0.088(3) -0.0059(18) 0.0204(17) -0.001(2)
    C11 0.076(2) 0.0576(16) 0.0471(15) -0.0060(14) 0.0220(14) 0.0137(13)
    C12 0.0445(14) 0.0426(13) 0.0452(13) 0.0060(11) 0.0065(11) 0.0107(11)
    C13 0.0630(18) 0.0687(18) 0.0516(15) 0.0275(14) 0.0175(13) 0.0263(14)
    C14 0.0639(18) 0.0686(18) 0.0604(17) 0.0303(15) 0.0158(14) 0.0232(15)
    C15 0.0572(17) 0.0703(18) 0.0621(17) 0.0221(14) 0.0133(14) 0.0345(15)
    C16 0.0671(19) 0.0727(19) 0.0515(16) 0.0130(15) 0.0179(14) 0.0254(14)
    C17 0.0448(14) 0.0493(14) 0.0469(14) 0.0064(11) 0.0103(11) 0.0035(11)
    Cl1 0.1054(7) 0.0785(6) 0.0600(5) -0.0247(5) 0.0211(4) 0.0047(4)
    N1 0.0454(12) 0.0472(11) 0.0491(12) 0.0106(9) 0.0109(9) 0.0115(10)
    N2 0.0470(12) 0.0473(12) 0.0527(13) 0.0162(9) 0.0148(10) 0.0156(10)
    O1 0.0548(13) 0.1008(17) 0.0737(15) 0.0337(12) 0.0132(11) 0.0150(13)
_geom_special_details     ?
loop_
    _geom_bond_atom_site_label_1
    _geom_bond_atom_site_label_2
    _geom_bond_site_symmetry_2
    _geom_bond_distance
    _geom_bond_publ_flag
    Br1 C17 . 1.900(3) ?
    C1 O1 . 1.203(4) ?
    C1 C2 . 1.459(4) ?
    C1 H1 . 0.9300 ?
    C2 N1 . 1.358(3) ?
    C2 C3 . 1.376(4) ?
    C3 C4 . 1.393(4) ?
    C3 H3 . 0.9300 ?
    C4 N2 . 1.342(3) ?
    C4 C12 . 1.471(4) ?
    C5 N1 . 1.462(3) ?
    C5 C6 . 1.514(4) ?
    C5 H5A . 0.9700 ?
    C5 H5B . 0.9700 ?
    C6 C9 . 1.370(4) ?
    C6 C7 . 1.382(4) ?
    C7 C8 . 1.379(4) ?
    C7 H7 . 0.9300 ?
    C8 C11 . 1.363(4) ?
    C8 H8 . 0.9300 ?
    C9 C10 . 1.384(5) ?
    C9 H9 . 0.9300 ?
    C10 C11 . 1.361(5) ?
    C10 H10 . 0.9300 ?
    C11 Cl1 . 1.741(3) ?
    C12 C13 . 1.378(4) ?
    C12 C15 . 1.385(4) ?
    C13 C14 . 1.387(4) ?
    C13 H13 . 0.9300 ?
    C14 C17 . 1.368(4) ?
    C14 H14 . 0.9300 ?
    C15 C16 . 1.377(4) ?
    C15 H15 . 0.9300 ?
    C16 C17 . 1.365(4) ?
    C16 H16 . 0.9300 ?
    N1 N2 . 1.342(3) ?
loop_
    _geom_angle_atom_site_label_1
    _geom_angle_atom_site_label_2
    _geom_angle_atom_site_label_3
    _geom_angle_site_symmetry_1
    _geom_angle_site_symmetry_3
    _geom_angle
    _geom_angle_publ_flag
    O1 C1 C2 . . 125.6(3) ?
    O1 C1 H1 . . 117.2 ?
    C2 C1 H1 . . 117.2 ?
    N1 C2 C3 . . 106.4(2) ?
    N1 C2 C1 . . 125.1(3) ?
    C3 C2 C1 . . 128.5(3) ?
    C2 C3 C4 . . 105.7(2) ?
    C2 C3 H3 . . 127.1 ?
    C4 C3 H3 . . 127.1 ?
    N2 C4 C3 . . 110.4(2) ?
    N2 C4 C12 . . 119.5(2) ?
    C3 C4 C12 . . 130.0(2) ?
    N1 C5 C6 . . 111.9(2) ?
    N1 C5 H5A . . 109.2 ?
    C6 C5 H5A . . 109.2 ?
    N1 C5 H5B . . 109.2 ?
    C6 C5 H5B . . 109.2 ?
    H5A C5 H5B . . 107.9 ?
    C9 C6 C7 . . 118.2(3) ?
    C9 C6 C5 . . 120.9(2) ?
    C7 C6 C5 . . 120.9(3) ?
    C8 C7 C6 . . 121.7(3) ?
    C8 C7 H7 . . 119.2 ?
    C6 C7 H7 . . 119.2 ?
    C11 C8 C7 . . 118.8(3) ?
    C11 C8 H8 . . 120.6 ?
    C7 C8 H8 . . 120.6 ?
    C6 C9 C10 . . 120.4(3) ?
    C6 C9 H9 . . 119.8 ?
    C10 C9 H9 . . 119.8 ?
    C11 C10 C9 . . 120.2(3) ?
    C11 C10 H10 . . 119.9 ?
    C9 C10 H10 . . 119.9 ?
    C10 C11 C8 . . 120.7(3) ?
    C10 C11 Cl1 . . 119.8(3) ?
    C8 C11 Cl1 . . 119.5(2) ?
    C13 C12 C15 . . 117.2(2) ?
    C13 C12 C4 . . 120.7(2) ?
    C15 C12 C4 . . 122.1(2) ?
    C12 C13 C14 . . 122.3(3) ?
    C12 C13 H13 . . 118.9 ?
    C14 C13 H13 . . 118.9 ?
    C17 C14 C13 . . 118.4(3) ?
    C17 C14 H14 . . 120.8 ?
    C13 C14 H14 . . 120.8 ?
    C16 C15 C12 . . 121.4(3) ?
    C16 C15 H15 . . 119.3 ?
    C12 C15 H15 . . 119.3 ?
    C17 C16 C15 . . 119.6(3) ?
    C17 C16 H16 . . 120.2 ?
    C15 C16 H16 . . 120.2 ?
    C16 C17 C14 . . 121.1(3) ?
    C16 C17 Br1 . . 119.5(2) ?
    C14 C17 Br1 . . 119.4(2) ?
    N2 N1 C2 . . 111.8(2) ?
    N2 N1 C5 . . 118.3(2) ?
    C2 N1 C5 . . 129.5(2) ?
    N1 N2 C4 . . 105.6(2) ?
data_global
_journal_date_recd_electronic     2012-05-24
_journal_date_accepted     2012-06-15
_journal_name_full     'Acta Crystallographica, Section E'
_journal_year     2012
_journal_volume     68
_journal_issue      7
_journal_page_first     o2203
_journal_page_last     o2203
_journal_paper_category     QO
_journal_paper_doi     10.1107/S1600536812027298
_journal_coeditor_code     BH2439
_publ_contact_author_name     "Gui-Yun Duan"
_publ_contact_author_address
;
Taishan Medical University, Tai an, 271016,
People's Republic of China
;
_publ_contact_author_email     yqge@yahoo.cn
_publ_contact_author_fax     ?
_publ_contact_author_phone     ?
_publ_section_title
;
3-(4-Bromophenyl)-1-(4-chlorobenzyl)-1<i>H</i>-pyrazole-5-carbaldehyde
;
loop_
    _publ_author_name
    _publ_author_footnote
    _publ_author_address
    "Li, Fu-Rong" .
;
Taishan Medical University
Tai an 271016
People's Republic of China
;
    "Zhang, Yu-Juan" .
;
Taishan Medical University
Tai an 271016
People's Republic of China
;
    "Guo, Feng-Guang" .
;
Taishan Medical University
Tai an 271016
People's Republic of China
;
    "Duan, Gui-Yun" .
;
Taishan Medical University
Tai an 271016
People's Republic of China
;
    "Ge, Yan-Qing" .
;
Taishan Medical University
Tai an 271016
People's Republic of China
;
