# Supplementary material for: 3-(4-Bromo­phen­yl)-1-(4-chloro­benz­yl)-1H-pyrazole-5-carbaldehyde
Source: Acta Crystallogr Sect E Struct Rep Online. 2012 Jun 23;68(Pt 7):o2203. doi: 10.1107/S1600536812027298 (PMC3394000; doi:10.1107/S1600536812027298)
Supplement: Supplementary file 2 [file e-68-o2203-Isup2.hkl]

#
# h,k,l, Fc-squared, Fo-squared, sigma(Fo-squared) and status flag
#
data_I
_shelx_title '                                  120503b_0m in P-1'
_shelx_refln_list_code          4
_shelx_F_calc_maximum      171.38
_exptl_crystal_F_000       376.00
_reflns_d_resolution_high  0.8003
 
loop_
 _symmetry_equiv_pos_as_xyz
 'x, y, z'
 '-x, -y, -z'
 
_cell_length_a     6.7590
_cell_length_b    10.0610
_cell_length_c    12.2630
_cell_angle_alpha 109.080
_cell_angle_beta   94.521
_cell_angle_gamma  93.098
 
_shelx_F_squared_multiplier     1.000
 
loop_
 _refln_index_h
 _refln_index_k
 _refln_index_l
 _refln_F_squared_calc
 _refln_F_squared_meas
 _refln_F_squared_sigma
 _refln_observed_status
   2   0   0      596.61      573.21     10.25 o
   3   0   0      138.31      126.13      4.01 o
   4   0   0      476.25      420.96      9.46 o
   5   0   0       16.33       20.16      3.13 o
   6   0   0      354.97      316.68      9.96 o
   7   0   0      154.49      148.44      5.12 o
   8   0   0        0.44        1.45      2.97 o
  -8   1   0        6.20       10.52      3.38 o
  -7   1   0       79.46       96.15      4.59 o
  -6   1   0      163.62      151.14      6.86 o
  -5   1   0       22.66       23.23      3.16 o
  -4   1   0     1871.03     1856.30     31.25 o
  -3   1   0     2357.53     2537.82     41.02 o
  -2   1   0        8.15        9.60      0.80 o
  -1   1   0     1205.24     1181.49     17.60 o
   1   1   0       81.02       81.49      1.48 o
   2   1   0      755.91      750.85      8.80 o
   3   1   0     2513.93     2234.29     37.58 o
   4   1   0       47.34       49.18      4.05 o
   5   1   0      307.86      307.99      9.09 o
   6   1   0      185.86      174.39      7.69 o
   7   1   0        5.76        6.80      2.69 o
   8   1   0        4.22        0.37      5.58 o
  -8   2   0        0.20        1.21      2.92 o
  -7   2   0       47.82       52.15      3.54 o
  -6   2   0        3.05        4.98      2.93 o
  -5   2   0        4.24       10.34      2.57 o
  -4   2   0      989.47      950.55     16.90 o
  -3   2   0      865.33      828.26     17.44 o
  -2   2   0       26.36       37.95      5.79 o
  -1   2   0     1275.63     1312.91     19.67 o
   0   2   0      675.38      697.50     11.02 o
   1   2   0     5795.24     5973.34     63.72 o
   2   2   0      599.80      599.31      7.51 o
   3   2   0     2381.42     2248.97     25.59 o
   4   2   0      177.29      158.50      2.28 o
   5   2   0      906.36      795.84     17.20 o
   6   2   0      217.55      211.03      8.58 o
   7   2   0        0.10        1.56      4.30 o
   8   2   0       16.01       16.71      6.10 o
  -8   3   0        2.82        3.50      3.12 o
  -7   3   0      245.53      223.50     12.35 o
  -6   3   0       99.19       99.76      5.09 o
  -5   3   0      658.53      702.99     13.76 o
  -4   3   0      223.36      242.21      5.93 o
  -3   3   0      780.61      770.98      9.01 o
  -2   3   0     1416.87     1476.51     22.15 o
  -1   3   0     3532.96     3329.23     48.69 o
   0   3   0      957.06      982.94     17.06 o
   1   3   0        4.51        7.92      2.34 o
   2   3   0      432.04      414.46     13.25 o
   3   3   0      375.41      359.87     10.11 o
   4   3   0       77.83       86.05      2.95 o
   5   3   0      248.64      244.38      8.59 o
   6   3   0       54.45       50.40      5.13 o
   7   3   0        6.43        3.20      4.69 o
  -8   4   0       20.29       24.07      3.43 o
  -7   4   0      111.04      108.86      4.49 o
  -6   4   0        3.28        3.05      2.84 o
  -5   4   0       16.85       12.66      2.26 o
  -4   4   0     1217.30     1187.15     20.48 o
  -3   4   0      477.67      517.05      6.64 o
  -2   4   0      205.80      219.15      5.12 o
  -1   4   0     1652.46     1525.59     23.80 o
   0   4   0     1737.43     1698.85     19.10 o
   1   4   0        1.11        0.99      0.91 o
   2   4   0      268.13      242.05      4.31 o
   3   4   0        3.92        4.59      3.85 o
   4   4   0        7.66        9.01      1.87 o
   5   4   0        2.11        1.43      3.45 o
   6   4   0       16.12       26.18      5.27 o
   7   4   0        0.17        6.29      5.07 o
  -7   5   0      108.03      108.61      4.74 o
  -6   5   0       21.07       22.63      2.68 o
  -5   5   0       11.58       13.58      2.26 o
  -4   5   0     1726.98     1680.32     28.19 o
  -3   5   0       63.96       64.30      3.57 o
  -2   5   0      211.56      208.50      5.43 o
  -1   5   0       63.64       52.63      2.01 o
   0   5   0     1879.77     1793.84     19.84 o
   1   5   0       47.39       64.63      4.79 o
   2   5   0     2448.18     2393.14     27.12 o
   3   5   0       34.31       33.06      2.94 o
   4   5   0      366.92      350.49      6.88 o
   5   5   0      181.90      194.18      8.85 o
   6   5   0       21.85       19.31      4.86 o
   7   5   0        1.68        5.42      5.34 o
  -7   6   0       53.59       51.89      5.54 o
  -6   6   0        0.35       -0.25      3.76 o
  -5   6   0      310.69      317.44      6.09 o
  -4   6   0      740.77      714.06     13.43 o
  -3   6   0       13.30       11.78      1.53 o
  -2   6   0      704.37      699.92     15.86 o
  -1   6   0      516.34      496.94      6.80 o
   0   6   0        8.28        7.31      2.37 o
   1   6   0      132.55      134.06      3.38 o
   2   6   0      765.12      764.08     10.40 o
   3   6   0      436.89      417.60      7.01 o
   4   6   0        1.97       -2.03      2.03 o
   5   6   0       33.95       32.08      5.23 o
   6   6   0       10.78       12.14      5.23 o
  -7   7   0       29.67       26.47      5.27 o
  -6   7   0        2.56       -0.37      3.90 o
  -5   7   0       44.56       46.84      4.90 o
  -4   7   0       13.87       16.37      2.00 o
  -3   7   0       18.79       19.92      1.59 o
  -2   7   0      384.84      386.00      6.20 o
  -1   7   0      468.72      447.65     10.16 o
   0   7   0        0.10       -1.54      2.37 o
   1   7   0      491.81      503.94      7.75 o
   2   7   0       35.16       36.56      3.89 o
   3   7   0        9.74       10.32      5.54 o
   4   7   0       12.34        8.96      2.50 o
   5   7   0       51.48       58.66      6.21 o
   6   7   0        9.42        8.28      5.23 o
  -6   8   0        5.18        4.53      4.28 o
  -5   8   0       53.39       51.72      5.13 o
  -4   8   0       11.07       10.75      3.49 o
  -3   8   0        1.00        2.38      1.98 o
  -2   8   0      207.83      211.79      7.44 o
  -1   8   0      287.45      300.85      8.84 o
   0   8   0       14.94       17.15      3.57 o
   1   8   0      145.51      142.96      4.20 o
   2   8   0       36.77       37.99      3.46 o
   3   8   0       69.19       54.63      3.23 o
   4   8   0       22.69       22.39      6.47 o
   5   8   0        0.85       -3.86      5.48 o
  -6   9   0       18.06       21.96      5.65 o
  -5   9   0       65.70       65.08      5.69 o
  -4   9   0       39.60       35.75      4.24 o
  -3   9   0       52.03       43.25      4.61 o
  -2   9   0        4.43       -3.53      3.53 o
  -1   9   0       15.82       17.69      3.82 o
   0   9   0       37.22       42.77      4.34 o
   1   9   0       27.69       31.29      3.94 o
   2   9   0       43.31       44.29      3.14 o
   3   9   0        0.10       -2.47      2.47 o
   4   9   0       12.98       17.29      3.14 o
  -3  10   0        1.66        0.33      3.72 o
  -2  10   0      145.18      126.24      6.92 o
  -1  10   0       20.27       20.24      4.21 o
   0  10   0        0.77       -2.99      3.96 o
   1  10   0        2.13       -1.02      3.40 o
   2  10   0       16.91       19.81      3.18 o
   3  10   0        0.94        1.10      3.06 o
  -3  11   0       13.50       18.23      5.31 o
  -2  11   0       79.84       96.42      7.75 o
  -1  11   0        2.98       -1.68      4.65 o
   0  11   0       31.09       33.22      4.92 o
   1  11   0        3.50        6.54      4.15 o
   2  11   0        3.08       -2.26      4.03 o
   0 -12   1       12.48       15.42      4.77 o
   1 -12   1        4.26        6.89      5.40 o
  -2 -11   1       17.93       19.43      4.26 o
  -1 -11   1        0.84        0.08      4.42 o
   0 -11   1       12.76       16.28      4.53 o
   1 -11   1        4.84        6.33      4.34 o
   2 -11   1        0.98       -3.55      4.61 o
   3 -11   1        1.29        2.49      4.71 o
  -4 -10   1        8.39        3.68      3.01 o
  -3 -10   1        1.59       -1.78      2.71 o
  -2 -10   1       13.62        8.23      2.86 o
  -1 -10   1        7.12        9.28      3.78 o
   0 -10   1       44.90       53.84      4.90 o
   1 -10   1        3.47        4.59      4.32 o
   2 -10   1       93.66       95.51      7.00 o
   3 -10   1       63.38       72.37      5.88 o
   5 -10   1        2.31       -0.33      4.19 o
  -5  -9   1        4.51        4.42      5.19 o
  -4  -9   1       44.46       46.36      3.45 o
  -3  -9   1       11.01        8.77      4.40 o
  -2  -9   1       57.78       63.27      3.59 o
  -1  -9   1      113.46      113.29      5.84 o
   0  -9   1       31.84       32.24      3.92 o
   1  -9   1      108.71      111.29      6.04 o
   2  -9   1       40.12       37.37      4.32 o
   3  -9   1      269.81      272.79      8.98 o
   4  -9   1       21.52       29.36      4.03 o
   5  -9   1       10.31       17.79      4.46 o
   6  -9   1       32.04       34.92      5.31 o
  -5  -8   1        2.82       -4.98      5.36 o
  -4  -8   1       11.91       14.66      2.79 o
  -3  -8   1       84.90       82.90      7.25 o
  -2  -8   1        3.75        3.82      2.12 o
  -1  -8   1      348.61      338.29      6.10 o
   0  -8   1        9.37        8.72      2.95 o
   1  -8   1       35.06       33.78      3.68 o
   2  -8   1       21.85       23.09      2.06 o
   3  -8   1      118.69      113.11      3.88 o
   4  -8   1       58.63       50.13      4.46 o
   5  -8   1       81.45       78.10      5.88 o
   6  -8   1       16.81       30.62      5.02 o
  -6  -7   1        0.06       -4.92      4.92 o
  -5  -7   1       24.55       27.61      5.71 o
  -4  -7   1       47.90       48.49      3.62 o
  -3  -7   1       90.12       88.86      6.67 o
  -2  -7   1        1.21        2.00      1.68 o
  -1  -7   1      317.98      315.30      5.55 o
   0  -7   1       71.21       59.25      4.24 o
   1  -7   1       43.60       40.71      3.27 o
   2  -7   1      422.66      421.50      6.59 o
   3  -7   1       80.41       82.19      2.46 o
   4  -7   1      229.29      219.99      7.48 o
   5  -7   1       82.07       69.63      5.46 o
   6  -7   1       48.13       43.33      5.13 o
   7  -7   1        0.89        3.40      4.69 o
  -7  -6   1       35.27       37.39      6.42 o
  -6  -6   1       30.91       31.85      5.46 o
  -5  -6   1       54.25       68.13      5.83 o
  -4  -6   1        5.17        8.76      2.07 o
  -3  -6   1        0.50        1.38      1.70 o
  -2  -6   1       11.51       14.21      1.74 o
  -1  -6   1      172.94      185.91      3.89 o
   0  -6   1      226.24      220.46      3.63 o
   1  -6   1        5.55        9.89      1.87 o
   2  -6   1      322.64      305.99      6.24 o
   3  -6   1      183.40      177.97      3.05 o
   4  -6   1      251.82      264.91      4.86 o
   5  -6   1        4.87        7.12      3.28 o
   6  -6   1       74.85       67.43      5.75 o
   7  -6   1        0.13        4.05      4.75 o
  -7  -5   1        9.54        7.06      5.92 o
  -6  -5   1       51.09       46.66      5.59 o
  -5  -5   1      164.39      167.92      8.25 o
  -4  -5   1      678.76      648.94     30.62 o
  -3  -5   1        0.48       -0.86      1.44 o
  -2  -5   1      634.95      579.77      8.07 o
  -1  -5   1      363.80      338.13      5.47 o
   0  -5   1      428.56      434.94      4.83 o
   1  -5   1      451.58      478.28      6.40 o
   2  -5   1     2323.82     2322.47     25.78 o
   3  -5   1      519.28      534.62      5.95 o
   4  -5   1       74.79       64.87      2.57 o
   5  -5   1        5.34        8.68      2.24 o
   6  -5   1        0.51        0.35      2.05 o
   7  -5   1       27.02       27.43      4.48 o
  -7  -4   1        6.68        3.84      4.84 o
  -6  -4   1        6.18        6.56      4.21 o
  -5  -4   1      175.63      180.12      7.79 o
  -4  -4   1      191.45      161.35      7.19 o
  -3  -4   1      102.32       99.07      2.97 o
  -2  -4   1     1798.88     1658.12     23.33 o
  -1  -4   1     3726.68     3827.38     41.40 o
   0  -4   1       86.41       96.27      2.11 o
   1  -4   1      292.01      281.81      4.12 o
   2  -4   1      328.42      326.30      3.83 o
   3  -4   1      211.22      198.62      2.85 o
   4  -4   1      332.03      319.23     10.29 o
   5  -4   1      618.58      571.02      8.63 o
   6  -4   1      228.86      217.93      5.13 o
   7  -4   1       48.73       51.41      3.59 o
   8  -4   1       56.80       59.24      5.96 o
  -8  -3   1       44.13       59.90      6.91 o
  -7  -3   1       18.84       27.78      5.77 o
  -6  -3   1       44.91       48.86      5.29 o
  -5  -3   1      348.37      332.68     10.05 o
  -4  -3   1       12.72       11.51      2.06 o
  -3  -3   1       48.63       49.98      2.08 o
  -2  -3   1      259.20      235.63      3.90 o
  -1  -3   1     7889.19     7778.57     82.75 o
   0  -3   1       81.55       87.94      1.94 o
   1  -3   1     7967.72     7399.35    181.05 o
   2  -3   1      225.51      197.19      2.52 o
   3  -3   1      104.59      123.57      4.44 o
   4  -3   1      520.94      529.83     11.59 o
   5  -3   1      984.70      893.63     12.10 o
   6  -3   1        7.33        4.85      2.18 o
   7  -3   1       17.71       18.14      2.78 o
   8  -3   1       23.78       25.24      4.08 o
  -8  -2   1        8.10        7.64      6.08 o
  -7  -2   1       66.55       62.17      6.21 o
  -6  -2   1       25.61       33.18      4.75 o
  -5  -2   1      458.09      418.20     11.14 o
  -4  -2   1      108.73      112.95      3.13 o
  -3  -2   1      100.74       82.71      2.91 o
  -2  -2   1      126.03      110.86      2.22 o
  -1  -2   1       55.85       48.79      1.34 o
   0  -2   1     6168.36     6033.62     87.45 o
   1  -2   1     7419.20     7032.85     75.10 o
   2  -2   1     2618.82     2590.24     23.01 o
   3  -2   1      796.02      835.37      9.53 o
   4  -2   1     1154.20     1165.50     20.38 o
   5  -2   1      272.59      267.24      6.48 o
   6  -2   1      154.92      156.38      4.77 o
   7  -2   1      129.77      121.22      4.78 o
   8  -2   1       47.91       42.44      3.87 o
  -8  -1   1       14.67       16.36      5.44 o
  -7  -1   1        2.29        3.86      4.92 o
  -6  -1   1       14.80       20.45      4.17 o
  -5  -1   1      306.02      274.11      8.26 o
  -4  -1   1      100.14       78.82      4.28 o
  -3  -1   1     2699.31     2661.28     28.93 o
  -2  -1   1     2799.11     2677.72     43.81 o
  -1  -1   1      703.01      705.78     10.56 o
   0  -1   1      584.96      570.67      8.78 o
   1  -1   1      109.68      109.83      2.04 o
   2  -1   1     1025.15     1030.61      9.52 o
   3  -1   1      478.21      485.89      5.90 o
   4  -1   1      968.37      885.54     16.53 o
   5  -1   1      131.18      123.54      7.24 o
   6  -1   1      384.05      378.01      7.13 o
   7  -1   1       17.78       26.02      3.11 o
   8  -1   1       36.11       42.86      7.52 o
  -8   0   1       88.93       93.28      6.10 o
  -7   0   1       17.32        7.33      4.26 o
  -6   0   1      100.39       79.95      5.57 o
  -5   0   1      355.00      372.84      9.57 o
  -4   0   1     1467.95     1449.42     25.10 o
  -3   0   1      409.45      390.78      7.88 o
  -2   0   1     5849.45     6211.85     74.23 o
  -1   0   1      428.97      497.11      7.61 o
   1   0   1      653.21      647.68      9.73 o
   2   0   1      188.41      194.97      3.04 o
   3   0   1     1000.47     1002.20     11.53 o
   4   0   1      625.02      583.65     11.12 o
   5   0   1      129.47      117.60      7.49 o
   6   0   1      200.28      180.63      5.06 o
   7   0   1       27.62       28.07      3.05 o
   8   0   1        3.12        1.94      3.13 o
  -8   1   1       27.87       30.45      3.75 o
  -7   1   1        5.95        7.72      3.99 o
  -6   1   1      215.35      200.03      7.17 o
  -5   1   1      923.77      895.93     17.08 o
  -4   1   1       50.18       67.20      3.55 o
  -3   1   1      915.06      979.49     11.05 o
  -2   1   1     2022.01     2164.88     63.61 o
  -1   1   1      436.02      512.62      5.41 o
   0   1   1      624.37      737.29      7.65 o
   1   1   1     6279.51     6694.22     67.71 o
   2   1   1       59.39       68.06      1.27 o
   3   1   1      369.77      330.90     10.93 o
   4   1   1      762.77      737.37     10.15 o
   5   1   1      150.04      147.51      8.23 o
   6   1   1        1.25        1.72      2.09 o
   7   1   1        5.70        8.39      4.40 o
   8   1   1       10.53       18.75      5.96 o
  -8   2   1       38.78       50.05      4.31 o
  -7   2   1       40.80       36.46      4.51 o
  -6   2   1      384.94      398.16     10.24 o
  -5   2   1      259.84      262.00      7.15 o
  -4   2   1      430.22      444.66      9.10 o
  -3   2   1     3612.60     3936.84     41.94 o
  -2   2   1       10.55       14.34      0.63 o
  -1   2   1      257.28      293.84      5.34 o
   0   2   1      652.46      663.77     10.61 o
   1   2   1    29372.43    28423.10    359.69 o
   2   2   1        9.41        7.07      0.96 o
   3   2   1     1022.74      994.92      8.07 o
   4   2   1      165.40      167.05      2.74 o
   5   2   1        6.21        7.15      2.31 o
   6   2   1       51.07       51.21      5.17 o
   7   2   1       56.27       60.13      6.23 o
   8   2   1       10.67       16.38      6.00 o
  -8   3   1        0.41        5.24      3.56 o
  -7   3   1       13.74       13.35      4.03 o
  -6   3   1      319.46      329.52      8.71 o
  -5   3   1      517.25      529.78     11.10 o
  -4   3   1      214.53      244.14      6.05 o
  -3   3   1     3706.64     3945.28     33.02 o
  -2   3   1     1805.45     1977.94     29.40 o
  -1   3   1     1088.31     1051.28     16.48 o
   0   3   1      498.52      527.88      9.26 o
   1   3   1     2721.06     2657.92     29.05 o
   2   3   1       34.21       27.30      1.53 o
   3   3   1      422.91      444.17      5.15 o
   4   3   1      494.01      479.48      5.30 o
   5   3   1      111.33       92.62      6.13 o
   6   3   1      268.61      256.62      9.42 o
   7   3   1       27.79       32.82      5.98 o
  -8   4   1       51.41       57.74      4.21 o
  -7   4   1       41.13       39.57      4.26 o
  -6   4   1       67.85       72.25      4.59 o
  -5   4   1      124.71      112.33      4.74 o
  -4   4   1      111.74      107.32      3.86 o
  -3   4   1      605.54      558.93      7.15 o
  -2   4   1       79.54       61.99      2.91 o
  -1   4   1      317.97      272.77      6.02 o
   1   4   1      307.40      331.31      5.02 o
   2   4   1     4924.34     4848.98     56.34 o
   3   4   1      143.28      148.38      3.71 o
   4   4   1      327.10      314.95      4.13 o
   5   4   1       88.05       72.69      5.86 o
   6   4   1      156.15      171.16      8.41 o
   7   4   1       34.17       52.36      6.33 o
  -7   5   1       37.08       48.02      4.65 o
  -6   5   1      358.45      347.38      8.92 o
  -5   5   1        0.60        2.01      2.26 o
  -4   5   1        4.01        6.44      1.89 o
  -3   5   1      358.88      373.11      5.51 o
  -2   5   1       70.90       71.43      3.34 o
  -1   5   1      725.01      713.67     12.87 o
   0   5   1     1728.69     1654.88     26.25 o
   1   5   1      689.87      708.40      9.37 o
   2   5   1      330.52      304.09      5.30 o
   3   5   1      180.09      174.31      4.38 o
   4   5   1        3.53        4.05      1.11 o
   5   5   1       17.92       15.61      4.84 o
   6   5   1       21.42       28.98      5.85 o
   7   5   1        0.41       -0.95      5.71 o
  -7   6   1       96.81       97.90      7.58 o
  -6   6   1      151.31      166.05      6.07 o
  -5   6   1        0.83        4.28      2.51 o
  -4   6   1        3.74        1.93      1.87 o
  -3   6   1      595.22      568.46      7.93 o
  -2   6   1        1.98       -0.81      2.18 o
  -1   6   1       78.65       76.15      4.07 o
   0   6   1      368.00      330.67      7.97 o
   1   6   1      224.66      208.58      4.48 o
   2   6   1        9.34        7.05      2.27 o
   3   6   1       35.88       33.95      2.53 o
   4   6   1       11.89       12.04      2.41 o
   5   6   1       30.22       25.50      5.13 o
   6   6   1       11.70       14.78      5.79 o
  -7   7   1       40.92       31.87      5.48 o
  -6   7   1       47.91       48.50      5.46 o
  -5   7   1       77.27       75.32      4.51 o
  -4   7   1      157.46      166.00      5.51 o
  -3   7   1     1214.96     1182.03     20.55 o
  -2   7   1        5.44        6.33      2.55 o
  -1   7   1      156.51      144.27      5.67 o
   0   7   1       47.14       48.05      3.86 o
   1   7   1        3.25        2.53      1.65 o
   2   7   1        6.24        5.17      2.11 o
   3   7   1      299.25      293.84     15.51 o
   4   7   1       10.19       10.88      1.72 o
   5   7   1       38.26       35.48      6.31 o
   6   7   1        8.29        8.72      6.29 o
  -6   8   1       13.61       12.87      5.07 o
  -5   8   1        5.74        4.21      4.15 o
  -4   8   1       65.17       67.93      6.52 o
  -3   8   1      253.44      258.26      5.40 o
  -2   8   1       53.85       73.36      5.42 o
  -1   8   1      604.58      556.05     12.35 o
   0   8   1      245.72      255.75      8.11 o
   1   8   1       41.99       36.52      3.76 o
   2   8   1      109.12      115.59      4.23 o
   3   8   1       71.22       64.14      8.03 o
   4   8   1       19.99       19.69      1.74 o
   5   8   1        0.94       -3.24      4.92 o
  -5   9   1       43.21       39.41      5.00 o
  -3   9   1        0.33       -0.35      3.67 o
  -2   9   1       84.69       79.27      6.21 o
  -1   9   1       49.84       59.59      4.92 o
   0   9   1       43.99       39.12      4.44 o
   1   9   1        0.47       -1.62      3.63 o
   2   9   1       88.20       92.14      4.36 o
   3   9   1        0.21       -0.82      2.83 o
   4   9   1       28.80       15.94      2.38 o
  -3  10   1       14.02       17.17      4.71 o
  -2  10   1       27.38       34.71      4.88 o
  -1  10   1       25.65       31.68      4.86 o
   0  10   1        0.34       -3.20      4.23 o
   1  10   1        4.48        6.08      3.90 o
   2  10   1       37.68       43.10      5.11 o
   3  10   1        4.31        0.60      3.24 o
  -3  11   1        3.12        3.28      5.07 o
  -2  11   1        4.97       -2.43      4.84 o
  -1  11   1        2.49        5.21      4.44 o
   0  11   1        3.55        5.11      5.04 o
   1  11   1        2.91        4.96      4.34 o
  -1 -12   2        0.68       -4.09      4.23 o
   0 -12   2        2.46        5.44      5.19 o
   1 -12   2        1.74        2.16      5.29 o
   2 -12   2        0.12       -4.53      4.53 o
  -3 -11   2        0.32        1.76      4.34 o
  -2 -11   2        2.21       -4.30      4.30 o
  -1 -11   2       14.60       20.74      4.53 o
   0 -11   2       14.50       18.52      4.36 o
   1 -11   2       19.25       24.83      4.77 o
   2 -11   2        0.10        0.75      4.32 o
   3 -11   2        5.82        6.87      4.46 o
  -4 -10   2        1.41       -3.03      3.03 o
  -3 -10   2        6.51        5.64      2.77 o
  -2 -10   2       42.62       49.42      3.42 o
  -1 -10   2        1.41        2.12      3.49 o
   0 -10   2       39.75       39.72      4.57 o
   1 -10   2      141.25      165.84      7.40 o
   2 -10   2        6.49        3.84      3.84 o
   3 -10   2        0.45        3.32      3.78 o
   5 -10   2        9.74       13.22      4.09 o
  -5  -9   2        1.12       -1.04      5.13 o
  -4  -9   2        8.83       16.83      3.10 o
  -3  -9   2       14.20       11.64      4.04 o
  -2  -9   2       19.48       19.64      2.61 o
  -1  -9   2       49.10       55.15      3.22 o
   0  -9   2        1.07        1.02      3.01 o
   1  -9   2       25.24       25.52      3.94 o
   2  -9   2       12.56        5.04      3.84 o
   3  -9   2       71.51       67.04      3.39 o
   4  -9   2       30.52       46.65      4.09 o
   5  -9   2        4.11        6.39      4.30 o
   6  -9   2        1.01       -2.82      4.32 o
  -6  -8   2       10.28        5.83      5.50 o
  -5  -8   2        4.54       10.21      5.40 o
  -4  -8   2        2.80        0.76      2.58 o
  -3  -8   2      127.44      119.56      4.06 o
  -2  -8   2        2.57        2.17      1.91 o
  -1  -8   2       21.92       17.71      2.11 o
   0  -8   2      100.73       92.79      5.11 o
   1  -8   2      166.89      166.57      6.44 o
   2  -8   2       12.65       10.87      1.98 o
   3  -8   2      198.70      184.26      4.66 o
   4  -8   2       94.73      102.06      5.79 o
   5  -8   2        1.36       -0.64      3.88 o
   6  -8   2       10.26       13.62      4.98 o
  -6  -7   2       14.15       11.21      5.34 o
  -5  -7   2       15.56        6.89      4.59 o
  -4  -7   2        9.95       10.50      2.35 o
  -3  -7   2      362.12      351.75      6.38 o
  -2  -7   2       46.53       45.45      2.55 o
  -1  -7   2      710.92      697.51      9.52 o
   0  -7   2     1094.82     1063.73     18.66 o
   1  -7   2        5.85        7.04      1.40 o
   2  -7   2        2.76        2.34      1.54 o
   3  -7   2      264.72      261.48      7.85 o
   4  -7   2      167.67      168.95      6.75 o
   5  -7   2        6.74        9.38      3.70 o
   6  -7   2       36.67       41.23      5.05 o
   7  -7   2       24.17       29.92      5.31 o
  -7  -6   2       20.72       31.10      6.29 o
  -6  -6   2        9.79       16.73      5.13 o
  -5  -6   2       71.38       78.33      6.40 o
  -4  -6   2       19.99       20.31      2.23 o
  -3  -6   2       77.26       75.61      3.28 o
  -2  -6   2      246.27      239.66     10.00 o
  -1  -6   2       50.43       46.12      2.27 o
   0  -6   2     1489.72     1481.16     13.93 o
   1  -6   2       43.18       50.82      4.17 o
   2  -6   2      347.16      303.96      5.83 o
   3  -6   2       56.73       57.08      1.89 o
   4  -6   2       69.72       68.57      4.71 o
   5  -6   2       81.05       80.10      6.02 o
   6  -6   2      105.42       97.08      6.44 o
   7  -6   2        6.03       12.29      4.98 o
  -7  -5   2        3.51        4.80      4.96 o
  -6  -5   2       92.36       84.86      7.12 o
  -5  -5   2        0.34       -0.48      3.61 o
  -4  -5   2      345.43      346.48      9.25 o
  -3  -5   2      120.15      119.41      3.37 o
  -2  -5   2      207.13      203.17      4.05 o
  -1  -5   2      373.24      378.65      5.58 o
   0  -5   2      464.23      485.19      5.13 o
   1  -5   2       22.31       36.17      1.75 o
   2  -5   2      537.77      502.51      5.43 o
   3  -5   2     1148.19     1206.28     11.74 o
   4  -5   2       19.08       23.17      3.11 o
   5  -5   2      795.38      784.09     16.35 o
   6  -5   2      128.10      120.25      7.06 o
   7  -5   2       19.86       15.59      4.86 o
  -7  -4   2       45.22       56.66      6.85 o
  -6  -4   2       71.78       64.94      5.73 o
  -5  -4   2       39.20       45.97      4.71 o
  -4  -4   2      591.07      560.26      8.05 o
  -3  -4   2      644.04      626.32     13.64 o
  -2  -4   2       32.95       32.17      3.94 o
  -1  -4   2      770.83      721.31     19.22 o
   0  -4   2     1025.45     1028.23      9.61 o
   1  -4   2       99.32       99.60      2.51 o
   2  -4   2        8.24        9.37      0.75 o
   3  -4   2      519.21      507.52      5.53 o
   4  -4   2      239.38      244.45      7.12 o
   5  -4   2      325.12      310.20     12.85 o
   6  -4   2        7.94        5.28      2.26 o
   7  -4   2        0.89        2.12      4.34 o
   8  -4   2       15.49       18.21      4.90 o
  -8  -3   2        1.96        8.18      5.90 o
  -7  -3   2       30.85       37.39      5.71 o
  -6  -3   2        2.80        2.10      3.99 o
  -5  -3   2        0.70        3.70      3.76 o
  -4  -3   2      433.39      382.81      7.76 o
  -3  -3   2      651.54      544.12      7.29 o
  -2  -3   2      303.19      279.25      4.25 o
  -1  -3   2     2061.46     1914.75     38.96 o
   0  -3   2       43.62       40.68      1.43 o
   1  -3   2        2.04        1.38      1.15 o
   2  -3   2      874.73      878.80     10.00 o
   3  -3   2     1089.34     1084.54     10.37 o
   4  -3   2        0.29        2.72      2.12 o
   5  -3   2      332.36      290.15      5.64 o
   6  -3   2        2.00        0.49      2.29 o
   7  -3   2        0.03       -2.58      2.58 o
   8  -3   2       26.31       35.36      5.11 o
  -8  -2   2       23.58       27.38      6.06 o
  -7  -2   2      169.12      159.52      8.62 o
  -6  -2   2        7.21        2.89      3.76 o
  -5  -2   2      229.69      212.88      7.55 o
  -4  -2   2     1528.04     1482.95     16.97 o
  -3  -2   2      248.81      230.59      4.03 o
  -2  -2   2       40.65       39.79      1.41 o
  -1  -2   2     9570.36     8909.77     94.88 o
   0  -2   2    11063.39    10049.62    146.59 o
   1  -2   2     2484.71     2488.38     26.49 o
   2  -2   2     1582.86     1500.91     18.11 o
   3  -2   2       61.33       55.32      1.45 o
   4  -2   2       62.74       69.56      2.86 o
   5  -2   2      479.41      459.21      7.56 o
   6  -2   2       66.32       60.38      3.68 o
   7  -2   2       17.13       14.88      2.95 o
   8  -2   2       38.61       36.89      4.75 o
  -8  -1   2       12.49       11.48      5.46 o
  -7  -1   2      118.71      133.10      7.77 o
  -6  -1   2       10.22       12.91      4.15 o
  -5  -1   2      445.85      443.29     10.74 o
  -4  -1   2     1809.40     1715.96     19.12 o
  -3  -1   2      774.43      745.40      9.52 o
  -2  -1   2     2373.29     2518.45     27.02 o
  -1  -1   2      782.93      867.91      9.60 o
   0  -1   2     2847.02     2999.00     43.39 o
   1  -1   2      516.30      533.31      6.12 o
   2  -1   2     9977.77     9670.90     85.16 o
   3  -1   2      336.26      312.39      3.63 o
   4  -1   2      405.41      370.22     14.15 o
   5  -1   2      361.86      356.83      6.54 o
   6  -1   2      148.18      130.66      4.55 o
   7  -1   2        5.61        3.30      2.64 o
   8  -1   2       14.21       19.59      3.36 o
  -8   0   2       58.35       53.03      6.89 o
  -7   0   2       29.28       30.42      5.17 o
  -6   0   2        6.23        6.87      3.63 o
  -5   0   2      197.58      193.75      6.30 o
  -4   0   2     1069.41     1075.73     19.22 o
  -3   0   2       79.83      104.28      1.85 o
  -2   0   2     2922.16     3045.29     32.50 o
  -1   0   2     2774.47     3151.72     33.51 o
   0   0   2      170.32      212.09      3.71 o
   1   0   2     7753.52     7731.10    177.43 o
   2   0   2      697.02      648.25      6.62 o
   3   0   2      234.12      182.43      3.47 o
   4   0   2      697.56      717.94     25.25 o
   5   0   2      737.67      723.02     10.64 o
   6   0   2        3.49        4.09      2.28 o
   7   0   2      159.12      151.33      4.96 o
   8   0   2       36.95       45.05      5.85 o
  -8   1   2       56.31       54.07      6.67 o
  -7   1   2       48.07       42.13      5.23 o
  -6   1   2       61.94       56.57      4.59 o
  -5   1   2      250.56      235.81      6.74 o
  -4   1   2      504.15      503.23     10.30 o
  -3   1   2        4.07        5.07      0.71 o
  -2   1   2     3734.81     4015.33     42.70 o
  -1   1   2     2485.52     2722.27     39.45 o
   0   1   2       96.37      107.35      2.45 o
   1   1   2     9119.95     9479.87    272.58 o
   2   1   2      166.84      154.09      2.18 o
   3   1   2       56.17       54.40      1.76 o
   4   1   2        8.34        6.63      1.61 o
   5   1   2      219.91      223.70      7.30 o
   6   1   2        0.54       -0.91      2.22 o
   7   1   2      163.07      169.73      8.64 o
   8   1   2       16.96       29.69      6.04 o
  -8   2   2      127.99      140.41      8.06 o
  -7   2   2       90.30       91.88      6.44 o
  -6   2   2       72.77       96.32      5.61 o
  -5   2   2      687.02      654.92     13.24 o
  -4   2   2      124.54      137.01      4.41 o
  -3   2   2      190.92      241.06      4.53 o
  -2   2   2      236.79      230.34      6.39 o
  -1   2   2     1874.42     2025.89     20.45 o
   0   2   2       38.20       55.28      1.47 o
   1   2   2      392.20      355.79      3.81 o
   2   2   2      125.36      175.98      8.53 o
   3   2   2      301.47      297.42      3.82 o
   4   2   2      303.70      280.16      6.00 o
   5   2   2       78.60       83.97      6.23 o
   6   2   2        0.02        3.07      3.78 o
   7   2   2       55.46       62.23      5.98 o
  -8   3   2       80.91       79.14      6.56 o
  -7   3   2       29.44       33.38      4.67 o
  -6   3   2       37.62       43.48      3.82 o
  -5   3   2      337.16      355.67      8.47 o
  -4   3   2      571.36      554.86     10.94 o
  -3   3   2      775.85      762.99      7.15 o
  -2   3   2     2782.34     3251.40     32.46 o
  -1   3   2      172.35      172.74      2.40 o
   0   3   2        5.67        6.50      1.29 o
   1   3   2     2226.54     2180.77     16.45 o
   2   3   2     1720.16     1717.65     15.38 o
   3   3   2      280.61      262.45      5.22 o
   4   3   2      745.71      714.05      9.70 o
   5   3   2      114.42      131.65      7.39 o
   6   3   2        3.43       -0.79      4.55 o
   7   3   2        0.88       -0.42      4.82 o
  -8   4   2       37.91       32.58      5.46 o
  -7   4   2        0.09       -2.99      3.61 o
  -6   4   2      384.44      372.12      9.67 o
  -5   4   2      634.22      668.43     13.40 o
  -4   4   2      276.87      279.31      6.80 o
  -3   4   2      476.13      453.49      4.85 o
  -2   4   2     2974.08     3012.75     26.39 o
  -1   4   2       96.09       98.17      3.62 o
   1   4   2       85.16       87.17      3.07 o
   2   4   2     2299.27     2245.14     17.21 o
   3   4   2       86.01       90.57      3.00 o
   4   4   2       70.98       83.85      3.19 o
   5   4   2       12.87       14.76      4.17 o
   6   4   2       22.69       19.00      4.92 o
   7   4   2       24.29       26.53      5.58 o
  -7   5   2       14.74       19.22      4.26 o
  -6   5   2       98.62       93.44      5.01 o
  -5   5   2      111.22      114.83      4.99 o
  -4   5   2       10.00       12.58      2.43 o
  -3   5   2      915.25      950.19      9.17 o
  -2   5   2     1650.62     1760.64     27.72 o
  -1   5   2       99.77       96.65      4.11 o
   0   5   2      984.70      925.66     16.13 o
   1   5   2      462.58      469.53      7.09 o
   2   5   2        5.42        5.80      2.10 o
   3   5   2      417.55      355.96      4.83 o
   4   5   2       92.64      104.19      2.68 o
   5   5   2       38.38       42.38      5.61 o
   6   5   2       13.82       14.20      5.19 o
  -7   6   2       16.47       16.65      3.86 o
  -6   6   2      106.15      114.73      5.71 o
  -5   6   2       45.47       41.67      3.57 o
  -4   6   2      143.85      148.34      5.30 o
  -3   6   2      236.21      218.50      4.19 o
  -2   6   2      167.92      165.86      5.55 o
  -1   6   2        1.30        2.41      2.12 o
   0   6   2      215.46      189.19      6.07 o
   1   6   2      378.18      380.10      6.42 o
   2   6   2       40.58       36.62      2.42 o
   3   6   2     1223.02     1068.42     10.76 o
   4   6   2       21.15       23.59      1.70 o
   5   6   2        1.30       -0.46      4.42 o
   6   6   2        0.59       -1.93      5.71 o
  -6   7   2       76.25       89.65      5.52 o
  -5   7   2      114.19      107.01      5.42 o
  -4   7   2      118.33      132.69      5.42 o
  -3   7   2      113.60      106.12      3.48 o
  -2   7   2        1.82        2.76      2.62 o
  -1   7   2      208.48      198.65      6.76 o
   0   7   2      179.77      160.23      6.11 o
   1   7   2      155.25      146.19      5.90 o
   2   7   2       67.59       72.50      3.79 o
   3   7   2      100.57       99.69      2.80 o
   4   7   2        6.08        8.77      2.69 o
   5   7   2       10.80        7.62      5.21 o
  -6   8   2       93.94       96.01      7.43 o
  -5   8   2       45.24       48.61      4.30 o
  -4   8   2        2.47        5.38      3.11 o
  -3   8   2        5.06        4.50      2.20 o
  -2   8   2      271.15      280.99      8.79 o
  -1   8   2       13.23       12.35      3.78 o
   0   8   2       52.38       62.79      4.67 o
   1   8   2        0.47        0.17      3.32 o
   2   8   2        0.63       -0.01      2.27 o
   3   8   2        2.32        2.16      2.29 o
   4   8   2        0.22        0.10      3.26 o
   5   8   2        6.67       -0.25      5.52 o
  -4   9   2       93.94       96.59      5.96 o
  -3   9   2       23.90       28.15      3.63 o
  -2   9   2      162.16      155.15      7.69 o
  -1   9   2       36.89       41.05      4.71 o
   0   9   2       84.38       83.26      6.35 o
   1   9   2        5.37       -0.44      3.55 o
   2   9   2        9.43       11.86      1.71 o
   3   9   2        0.46       -0.01      2.64 o
   4   9   2        6.76        8.90      3.10 o
  -3  10   2       15.50       11.05      2.80 o
  -2  10   2       49.03       44.50      2.76 o
  -1  10   2       31.28       37.24      3.24 o
   0  10   2       64.80       57.29      6.00 o
   1  10   2        7.60        8.57      1.87 o
   2  10   2       18.05       16.24      2.18 o
   3  10   2       22.50       19.67      2.13 o
  -2  11   2        1.98        2.37      2.66 o
  -1  11   2       51.64       50.42      4.15 o
   0  11   2        7.80        7.21      2.55 o
  -1 -12   3        0.19        1.64      4.90 o
   0 -12   3        2.10       -4.03      4.03 o
   1 -12   3       52.61       42.03      6.25 o
   2 -12   3       23.57       20.74      5.85 o
  -3 -11   3        1.31       -4.30      4.30 o
  -2 -11   3       31.26       32.89      4.59 o
  -1 -11   3       15.37       16.07      4.13 o
   0 -11   3       35.46       35.21      4.92 o
   1 -11   3       21.44       25.37      4.71 o
   2 -11   3        0.42       -4.57      4.57 o
   3 -11   3        0.42       -4.53      4.61 o
  -4 -10   3       14.15        9.19      3.16 o
  -3 -10   3       12.47       11.43      2.93 o
  -2 -10   3       32.15       37.10      4.80 o
  -1 -10   3       10.64        9.92      3.72 o
   0 -10   3       71.90       74.57      5.71 o
   1 -10   3       20.91       17.96      4.65 o
   2 -10   3        2.83        8.05      4.40 o
   3 -10   3        1.37       -4.01      4.01 o
   4 -10   3       28.38       32.78      4.32 o
   5 -10   3       17.86       26.84      5.09 o
  -5  -9   3       12.10       18.50      5.85 o
  -4  -9   3       11.26        8.15      2.66 o
  -3  -9   3        0.91       -2.41      4.87 o
  -2  -9   3        7.44       14.27      2.45 o
  -1  -9   3       39.43       36.85      3.97 o
   0  -9   3       37.74       40.90      4.24 o
   1  -9   3      206.37      218.36      8.00 o
   2  -9   3      103.47      100.24      6.42 o
   3  -9   3       16.32       15.57      2.39 o
   4  -9   3       14.77       14.59      3.88 o
   5  -9   3       22.26       22.32      4.26 o
   6  -9   3        0.53       -1.41      4.36 o
  -6  -8   3        3.84        2.89      5.42 o
  -5  -8   3       21.97       28.71      5.38 o
  -4  -8   3        9.32        7.25      2.82 o
  -3  -8   3      120.28      121.46      5.50 o
  -2  -8   3       64.79       62.42      3.19 o
  -1  -8   3       83.11       93.47      3.20 o
   0  -8   3        0.62        0.31      2.99 o
   1  -8   3       27.04       25.90      3.10 o
   2  -8   3      212.02      224.19      4.68 o
   3  -8   3        5.62        4.39      1.98 o
   4  -8   3       54.66       67.55      5.27 o
   5  -8   3        7.08        1.79      3.94 o
   6  -8   3       14.79       18.91      4.63 o
  -6  -7   3        0.96       -2.03      4.77 o
  -5  -7   3      126.16      134.93      8.58 o
  -4  -7   3       63.99       60.81      4.12 o
  -3  -7   3      159.66      170.43      4.58 o
  -2  -7   3      190.74      183.61      4.36 o
  -1  -7   3        5.14        2.84      1.49 o
   0  -7   3       80.33       80.92      3.47 o
   1  -7   3       47.25       45.97      2.18 o
   2  -7   3       17.68       16.39      1.84 o
   3  -7   3      103.19       93.11      3.37 o
   4  -7   3       84.30       94.73      5.65 o
   5  -7   3        0.78        1.27      3.38 o
   6  -7   3       85.66       82.90      6.50 o
   7  -7   3        8.95        6.14      5.21 o
  -7  -6   3        1.02        0.56      5.34 o
  -6  -6   3       14.21       28.65      5.92 o
  -5  -6   3        0.83        2.08      4.36 o
  -4  -6   3        7.11        8.76      2.05 o
  -3  -6   3       41.25       40.45      2.37 o
  -2  -6   3      948.86      898.35     11.55 o
  -1  -6   3        5.37       10.75      1.49 o
   0  -6   3      635.97      594.42      6.25 o
   1  -6   3      185.94      165.94      3.37 o
   2  -6   3       49.79       45.39      2.47 o
   3  -6   3      354.62      351.74      9.18 o
   4  -6   3      569.45      535.69     12.02 o
   5  -6   3      145.20      154.44      6.67 o
   6  -6   3        4.40        4.65      4.11 o
   7  -6   3        4.42        6.41      4.90 o
  -7  -5   3        6.92        5.42      5.27 o
  -6  -5   3      142.18      144.06      8.77 o
  -5  -5   3       92.45       94.04      6.60 o
  -4  -5   3       65.75       68.45      3.05 o
  -3  -5   3       12.09        9.89      1.70 o
  -2  -5   3      452.89      427.35      6.33 o
  -1  -5   3       18.76       24.11      3.31 o
   0  -5   3     1632.35     1634.32     15.02 o
   1  -5   3     2616.59     2561.67     41.84 o
   2  -5   3       18.58       16.37      1.01 o
   3  -5   3       81.06       83.79      1.99 o
   4  -5   3       60.63       73.70      4.59 o
   5  -5   3       10.48       12.60      3.20 o
   6  -5   3       68.19       67.55      5.71 o
   7  -5   3       24.99       20.45      4.55 o
  -7  -4   3        0.20        1.56      4.98 o
  -6  -4   3      173.50      180.24      8.68 o
  -5  -4   3      155.30      144.22      7.29 o
  -4  -4   3      259.62      260.38      4.86 o
  -3  -4   3      454.62      411.19      6.17 o
  -2  -4   3      159.22      166.04      7.61 o
  -1  -4   3      527.66      489.17      6.42 o
   0  -4   3      197.94      194.23      3.14 o
   1  -4   3     2633.83     2593.27     28.05 o
   2  -4   3      361.38      412.44      5.75 o
   3  -4   3     1544.00     1406.54     13.31 o
   4  -4   3      117.47      120.93      3.39 o
   5  -4   3       12.71       15.58      2.09 o
   6  -4   3      129.39      133.59      6.58 o
   7  -4   3       65.73       67.61      5.77 o
  -8  -3   3        0.42        4.98      5.94 o
  -7  -3   3        4.43        6.17      5.07 o
  -6  -3   3        9.74       10.57      4.77 o
  -5  -3   3       76.50       82.10      6.27 o
  -4  -3   3      392.18      388.16      5.81 o
  -3  -3   3     1721.44     1584.73     18.05 o
  -2  -3   3      342.71      339.97      4.85 o
  -1  -3   3      828.54      764.75      9.07 o
   0  -3   3       68.99       72.04      1.72 o
   1  -3   3      140.65      142.22      3.20 o
   2  -3   3      826.58      897.24     10.48 o
   3  -3   3      540.50      523.25      5.65 o
   4  -3   3      923.62      900.91     11.97 o
   5  -3   3       45.65       43.06      2.66 o
   6  -3   3      367.27      363.78      7.35 o
   7  -3   3       23.84       27.22      4.38 o
   8  -3   3        0.38       -2.57      4.19 o
  -8  -2   3        1.30        0.87      5.29 o
  -7  -2   3      146.44      135.36      8.16 o
  -6  -2   3      279.35      259.34      9.17 o
  -5  -2   3       15.28       16.40      3.34 o
  -4  -2   3        8.41       12.41      2.40 o
  -3  -2   3     1074.77      980.53     11.41 o
  -2  -2   3      808.40      845.19      9.76 o
  -1  -2   3     5217.96     5405.74     57.19 o
   0  -2   3    12604.06    11696.91    230.87 o
   1  -2   3     1807.88     1784.38     22.06 o
   2  -2   3     1804.94     1735.97     15.84 o
   3  -2   3        9.67       15.08      1.41 o
   4  -2   3        2.54        0.92      1.53 o
   5  -2   3        6.23        4.60      2.09 o
   6  -2   3      287.03      262.40      9.89 o
   7  -2   3        5.15       -2.13      2.84 o
   8  -2   3        8.78        9.15      4.77 o
  -8  -1   3        4.84        9.40      6.04 o
  -7  -1   3       32.62       31.37      4.96 o
  -6  -1   3      360.32      330.70      9.90 o
  -5  -1   3       11.17       12.29      3.07 o
  -4  -1   3      612.98      576.40      7.16 o
  -3  -1   3      641.40      684.48      8.12 o
  -2  -1   3      248.38      252.84      3.48 o
  -1  -1   3       24.68       39.57      1.93 o
   0  -1   3      497.41      503.08     15.64 o
   1  -1   3        7.16       11.50      0.86 o
   2  -1   3      847.33      814.66      7.89 o
   3  -1   3      684.48      623.76      6.48 o
   4  -1   3      124.65      119.86      3.70 o
   5  -1   3      100.18      100.59      3.98 o
   6  -1   3       81.48       87.55      4.26 o
   7  -1   3       25.37       23.54      3.10 o
   8  -1   3        8.32        8.05      3.37 o
  -8   0   3        4.93        9.07      5.75 o
  -7   0   3      108.20      112.12      6.94 o
  -6   0   3      101.78      114.40      6.34 o
  -5   0   3      280.01      297.45      7.94 o
  -4   0   3     1319.32     1374.39     17.79 o
  -3   0   3     3042.14     3515.92     37.60 o
  -2   0   3      710.45      763.01     11.69 o
  -1   0   3      993.56     1146.43     17.16 o
   1   0   3     1429.08     1441.13     13.06 o
   2   0   3     2262.88     2315.09     20.84 o
   3   0   3      976.77      927.83      9.18 o
   4   0   3        6.31        5.54      1.63 o
   5   0   3      166.44      158.82      6.88 o
   6   0   3      191.09      195.49      5.29 o
   7   0   3        0.02        8.64      2.72 o
   8   0   3        5.47        6.93      5.29 o
  -8   1   3       18.82       15.11      5.75 o
  -7   1   3      103.05       85.38      6.09 o
  -6   1   3      516.45      518.64     12.14 o
  -5   1   3        3.62        3.65      2.37 o
  -4   1   3      782.13      828.17      9.75 o
  -3   1   3     2585.36     2861.59     30.82 o
  -2   1   3     3090.78     3322.54     35.54 o
  -1   1   3     6740.16     7033.85    100.87 o
   0   1   3       13.66       14.06      1.14 o
   1   1   3      178.27      211.57      2.61 o
   2   1   3      522.39      547.63      6.77 o
   3   1   3     1678.83     1657.98     24.96 o
   4   1   3       23.00       30.22      1.79 o
   5   1   3      483.66      482.49      9.57 o
   6   1   3       78.15       87.01      6.21 o
   7   1   3        0.02        2.74      4.77 o
  -8   2   3       32.47       38.18      5.46 o
  -7   2   3      137.15      127.50      6.63 o
  -6   2   3       82.09       90.28      5.25 o
  -5   2   3      478.04      450.50     10.10 o
  -4   2   3      419.74      421.42      5.62 o
  -3   2   3      725.38      740.91      8.90 o
  -2   2   3      687.71      791.58     12.71 o
  -1   2   3     2211.25     2218.51     32.90 o
   0   2   3      276.54      306.67      6.02 o
   1   2   3     2284.14     2489.22     27.30 o
   2   2   3     3289.73     3299.68     29.50 o
   3   2   3       30.94       29.19      1.35 o
   4   2   3       67.37       66.39      2.20 o
   5   2   3       34.22       35.44      4.44 o
   6   2   3      108.54      124.95      7.81 o
   7   2   3        6.21        3.74      4.59 o
  -8   3   3        5.79        0.48      4.71 o
  -7   3   3      197.37      205.12      8.17 o
  -6   3   3      113.32       96.94      5.26 o
  -5   3   3      356.40      346.93      8.45 o
  -4   3   3      420.45      433.84      5.98 o
  -3   3   3        0.96        4.56      3.18 o
  -2   3   3      881.50     1012.37     16.20 o
  -1   3   3     1004.02     1037.77     11.47 o
   0   3   3      839.91     1005.10     11.22 o
   1   3   3        5.18       11.59      1.66 o
   2   3   3     3511.02     3522.81     26.45 o
   3   3   3       49.19       53.12      2.94 o
   4   3   3      801.47      762.81     11.79 o
   5   3   3       80.85       77.82      6.27 o
   6   3   3        8.40       11.63      4.63 o
   7   3   3        2.48        1.06      4.92 o
  -7   4   3      136.34      163.89      7.58 o
  -6   4   3        2.21        5.44      3.22 o
  -5   4   3      193.57      216.44      6.48 o
  -4   4   3      709.64      689.10     10.50 o
  -3   4   3        1.96        1.80      1.25 o
  -2   4   3      394.68      354.61      5.05 o
  -1   4   3      230.53      233.63      3.96 o
   0   4   3       12.79        5.95      1.81 o
   1   4   3       37.68       38.25      1.68 o
   2   4   3      326.77      304.05      4.13 o
   3   4   3        7.18        6.24      2.00 o
   4   4   3       41.45       42.74      4.15 o
   5   4   3       48.28       42.01      5.15 o
   6   4   3        1.02       -0.23      4.44 o
   7   4   3       10.52        5.17      5.85 o
  -7   5   3       80.40       93.51      6.48 o
  -6   5   3       21.90       18.56      3.59 o
  -5   5   3      299.10      282.40      7.63 o
  -4   5   3      157.46      169.19      3.70 o
  -3   5   3       48.48       40.63      2.25 o
  -2   5   3      649.77      651.04      8.33 o
  -1   5   3      387.53      402.80      6.01 o
   0   5   3      264.42      261.08      4.58 o
   1   5   3      168.41      171.84      3.20 o
   2   5   3      190.15      180.73      3.26 o
   3   5   3        9.19       12.25      1.50 o
   4   5   3       52.90       49.86      3.00 o
   5   5   3       77.48       77.92      6.48 o
   6   5   3        4.16        9.78      5.23 o
  -7   6   3       32.75       33.82      4.36 o
  -6   6   3       23.65       23.83      3.55 o
  -5   6   3      292.79      266.56      7.67 o
  -4   6   3      160.69      154.77      5.57 o
  -3   6   3        9.03        9.33      1.77 o
  -2   6   3      760.26      762.90     13.44 o
  -1   6   3     1846.58     1854.77     20.42 o
   0   6   3       10.47        9.41      3.44 o
   1   6   3      550.46      508.85      7.25 o
   2   6   3       33.52       39.64      1.97 o
   3   6   3       36.97       34.20      1.96 o
   4   6   3        4.26        2.26      3.05 o
   5   6   3        8.82       15.90      4.98 o
   6   6   3        1.30       -0.77      5.27 o
  -6   7   3       80.81       99.24      6.08 o
  -5   7   3      182.08      174.30      6.77 o
  -4   7   3        5.05        5.29      2.82 o
  -3   7   3       17.86       17.18      2.40 o
  -2   7   3      141.08      136.52      3.97 o
  -1   7   3        4.78        6.96      4.82 o
   0   7   3       42.34       37.82      2.38 o
   1   7   3      206.84      200.51      4.49 o
   2   7   3       94.51       95.80      3.03 o
   3   7   3       14.06       15.65      1.90 o
   4   7   3       68.67       56.65      2.64 o
   5   7   3        0.95        2.10      5.21 o
  -6   8   3        2.86        2.72      3.53 o
  -5   8   3       49.89       57.29      4.84 o
  -4   8   3        1.96       -1.06      3.34 o
  -3   8   3      217.83      233.58      5.28 o
  -2   8   3      358.76      341.61      6.46 o
  -1   8   3       11.37       11.32      3.07 o
   0   8   3       56.56       53.23      2.89 o
   1   8   3       18.07       19.70      2.25 o
   2   8   3       25.40       28.53      2.13 o
   3   8   3       13.43       11.39      1.96 o
   4   8   3      231.65      199.18      4.13 o
  -4   9   3        5.08       10.63      3.82 o
  -3   9   3       40.14       53.54      3.27 o
  -2   9   3       36.93       33.53      3.12 o
  -1   9   3       14.39       13.41      2.46 o
   0   9   3      103.63       92.58      3.89 o
   1   9   3       13.13       13.00      2.20 o
   2   9   3        0.73        0.18      1.89 o
   3   9   3        3.95        0.26      1.90 o
  -3  10   3        2.18        1.61      3.59 o
  -2  10   3        5.07       -0.71      2.77 o
  -1  10   3        5.28        3.27      2.55 o
   0  10   3       17.11       20.51      2.98 o
   1  10   3        7.82        7.90      2.24 o
   2  10   3        6.17       10.22      2.18 o
  -1 -12   4        0.64        1.64      4.42 o
   0 -12   4        9.19       12.73      4.88 o
   1 -12   4        6.96        9.74      4.96 o
   2 -12   4       13.63       12.58      5.71 o
  -3 -11   4        0.53       -1.25      4.36 o
  -2 -11   4        7.39        8.55      4.19 o
  -1 -11   4        0.35       -4.30      4.30 o
   0 -11   4        7.01        6.66      4.65 o
   1 -11   4        6.60       18.29      5.09 o
   2 -11   4       35.18       36.25      5.36 o
   3 -11   4       10.31       17.11      5.38 o
  -4 -10   4        7.39        9.73      3.03 o
  -3 -10   4        1.25       -1.33      4.05 o
  -2 -10   4       27.41       22.92      4.48 o
  -1 -10   4        9.34        7.76      3.61 o
   0 -10   4        0.22        0.42      3.88 o
   1 -10   4       11.82       15.11      3.97 o
   2 -10   4      107.61      108.96      6.69 o
   3 -10   4        5.39        5.38      3.92 o
   4 -10   4        6.24        8.05      3.78 o
   5 -10   4        8.72       11.33      4.84 o
  -5  -9   4        2.28       -3.18      5.40 o
  -4  -9   4        3.09        4.21      2.92 o
  -3  -9   4       44.02       43.45      3.14 o
  -2  -9   4       13.22       18.79      3.84 o
  -1  -9   4      210.02      221.21      7.48 o
   0  -9   4       16.62       21.69      3.70 o
   1  -9   4        4.50        2.55      3.53 o
   2  -9   4       23.64       27.12      2.93 o
   3  -9   4        5.01        7.32      2.41 o
   4  -9   4        3.24        2.26      3.28 o
   5  -9   4       38.20       33.47      4.78 o
   6  -9   4        0.28        2.99      5.25 o
  -6  -8   4        0.02        3.80      6.00 o
  -5  -8   4        4.91       10.46      4.80 o
  -4  -8   4       41.23       33.88      3.53 o
  -3  -8   4        1.10       -0.18      2.00 o
  -2  -8   4       11.81        9.19      1.99 o
  -1  -8   4       77.91       94.85      4.92 o
   0  -8   4       90.09       96.71      5.01 o
   1  -8   4       99.07      102.48      5.39 o
   2  -8   4       18.34       22.10      2.18 o
   3  -8   4       39.93       33.34      2.82 o
   4  -8   4       46.42       56.35      4.84 o
   5  -8   4      118.68      127.20      6.88 o
   6  -8   4       20.08       20.72      4.98 o
  -6  -7   4        0.17       -0.31      5.56 o
  -5  -7   4      180.32      199.03      8.91 o
  -4  -7   4      170.67      188.91      4.94 o
  -3  -7   4        1.15        6.77      2.04 o
  -2  -7   4      230.80      224.77      4.73 o
  -1  -7   4       12.18       11.85      1.92 o
   0  -7   4        3.19        2.53      1.46 o
   1  -7   4      326.41      352.86      5.67 o
   2  -7   4      883.00      874.32     16.73 o
   3  -7   4      163.68      172.26      4.38 o
   4  -7   4       64.99       70.73      5.44 o
   5  -7   4        4.01        7.49      3.47 o
   6  -7   4        1.38        3.86      4.57 o
   7  -7   4        5.74        5.36      5.27 o
  -7  -6   4        1.68        2.53      6.14 o
  -6  -6   4        0.11        2.30      5.25 o
  -5  -6   4       28.24       35.52      5.36 o
  -4  -6   4      249.03      233.70      5.21 o
  -3  -6   4       27.93       30.28      2.19 o
  -2  -6   4      735.27      755.50     10.06 o
  -1  -6   4      255.04      258.02      4.42 o
   0  -6   4        0.12        1.02      1.16 o
   1  -6   4      166.72      175.81      3.54 o
   2  -6   4        8.53       12.81      1.60 o
   3  -6   4       83.97       81.43      3.15 o
   4  -6   4       62.03       50.05      3.99 o
   5  -6   4      107.81      103.46      6.02 o
   6  -6   4        0.99       -0.17      4.09 o
   7  -6   4       39.52       52.99      5.71 o
  -7  -5   4        4.92       -1.10      5.96 o
  -6  -5   4        2.76       14.22      5.07 o
  -5  -5   4       12.46       15.63      4.69 o
  -4  -5   4        1.09        1.78      1.68 o
  -3  -5   4       28.19       35.37      2.32 o
  -2  -5   4     1215.88     1229.71     14.75 o
  -1  -5   4      592.46      531.26      7.12 o
   0  -5   4        2.80        2.48      0.69 o
   1  -5   4      577.38      512.48     11.48 o
   2  -5   4       18.00       11.22      2.15 o
   3  -5   4      101.12       97.70      3.02 o
   4  -5   4      312.54      308.31      8.42 o
   5  -5   4       65.72       58.54      5.09 o
   6  -5   4        0.08        3.11      4.05 o
   7  -5   4       33.14       37.83      5.21 o
  -7  -4   4        0.33        0.35      5.04 o
  -6  -4   4       66.44       64.08      5.96 o
  -5  -4   4      440.62      418.54     11.68 o
  -4  -4   4       27.53       29.70      3.57 o
  -3  -4   4      158.53      155.75      4.35 o
  -2  -4   4      158.76      152.63      3.14 o
  -1  -4   4      788.51      727.66      8.97 o
   0  -4   4     1331.51     1395.54     20.20 o
   1  -4   4     3930.08     3889.46     41.54 o
   2  -4   4      111.72      101.73      2.85 o
   3  -4   4        7.55        7.99      1.09 o
   4  -4   4      539.67      552.41     12.17 o
   5  -4   4      149.75      133.76      6.13 o
   6  -4   4        7.05        2.20      3.82 o
   7  -4   4       12.37       13.64      4.36 o
  -8  -3   4        3.49        2.82      6.52 o
  -7  -3   4        2.48        4.11      5.07 o
  -6  -3   4      103.87      108.96      7.56 o
  -5  -3   4      543.52      515.27     12.79 o
  -4  -3   4       23.62       23.90      1.76 o
  -3  -3   4     1543.01     1522.85     17.35 o
  -2  -3   4      274.06      251.82      5.30 o
  -1  -3   4      138.27      142.21      2.51 o
   0  -3   4      325.89      349.64      4.73 o
   1  -3   4      915.51      839.17      9.86 o
   2  -3   4     1734.38     1670.74     18.63 o
   3  -3   4      110.14       95.79      2.22 o
   4  -3   4      221.03      214.90      4.84 o
   5  -3   4       14.54       14.26      2.44 o
   6  -3   4       17.12       19.85      4.19 o
   7  -3   4        8.11       12.41      4.21 o
  -8  -2   4       42.20       40.15      6.77 o
  -7  -2   4       17.29       17.40      5.02 o
  -6  -2   4       14.14       13.64      4.07 o
  -5  -2   4      243.57      237.44      7.59 o
  -4  -2   4      146.67      150.79      4.79 o
  -3  -2   4      905.22      889.60     10.50 o
  -2  -2   4     1285.41     1384.61     15.51 o
  -1  -2   4       85.08       78.45      2.24 o
   0  -2   4     7839.41     7536.47     79.10 o
   1  -2   4       50.23       47.75      5.12 o
   2  -2   4       35.81       29.55      1.97 o
   3  -2   4      640.26      687.96      7.19 o
   4  -2   4     1053.44     1007.61     13.37 o
   5  -2   4        2.25        3.15      2.82 o
   6  -2   4      192.97      195.67      9.38 o
   7  -2   4       82.92       87.18      6.33 o
  -8  -1   4       45.38       40.38      6.31 o
  -7  -1   4       33.27       38.45      5.25 o
  -6  -1   4      299.19      280.41      9.15 o
  -5  -1   4       66.48       63.94      4.47 o
  -4  -1   4        0.59        1.54      1.07 o
  -3  -1   4     1532.26     1757.81     19.45 o
  -2  -1   4     2135.22     2168.20     23.55 o
  -1  -1   4      425.84      437.04      5.36 o
   0  -1   4     3661.15     3627.68     52.48 o
   1  -1   4     1425.14     1432.20     15.39 o
   2  -1   4      222.89      211.05      5.26 o
   3  -1   4     1111.38     1128.14     11.00 o
   4  -1   4      102.40      105.06      4.07 o
   5  -1   4      140.95      137.78      4.52 o
   6  -1   4       19.66       23.74      2.94 o
   7  -1   4       58.41       67.15      7.12 o
  -8   0   4       27.36       29.85      5.88 o
  -7   0   4       43.61       39.93      4.90 o
  -6   0   4      425.21      433.45     11.05 o
  -5   0   4      162.12      163.12      6.17 o
  -4   0   4      523.30      549.21     15.74 o
  -3   0   4      355.75      354.30      5.31 o
  -2   0   4      154.40      140.58      2.47 o
  -1   0   4       94.45      107.79      2.81 o
   0   0   4     1950.05     2035.65     30.11 o
   1   0   4     1213.40     1169.81     10.92 o
   2   0   4        0.68        2.99      0.74 o
   3   0   4     1649.16     1621.54     15.29 o
   4   0   4        6.61        4.40      1.65 o
   5   0   4       30.17       37.94      2.81 o
   6   0   4       33.25       37.08      3.11 o
   7   0   4       36.90       41.17      5.19 o
  -8   1   4        9.88        9.30      4.94 o
  -7   1   4      129.73      104.98      6.58 o
  -6   1   4      258.76      294.46      8.96 o
  -5   1   4      866.09      901.09     17.41 o
  -4   1   4      134.06      137.75      4.17 o
  -3   1   4     2453.87     2537.21     27.64 o
  -2   1   4       95.00      105.76      2.25 o
  -1   1   4      702.55      762.41     12.31 o
   0   1   4     1118.18     1217.63     18.83 o
   1   1   4     1661.04     1790.07     16.40 o
   2   1   4       12.97       19.60      4.78 o
   3   1   4      655.58      626.43      6.82 o
   4   1   4       27.79       22.19      1.65 o
   5   1   4       65.30       65.26      3.71 o
   6   1   4      128.95      121.62      7.06 o
   7   1   4        8.72       11.56      5.17 o
  -8   2   4       15.59       21.22      5.19 o
  -7   2   4       86.16       79.27      6.44 o
  -6   2   4       95.18      107.71      5.65 o
  -5   2   4        7.90        5.54      2.45 o
  -4   2   4      813.03      852.19     10.36 o
  -3   2   4     1081.67     1007.91     11.88 o
  -2   2   4     1391.41     1604.12     24.45 o
  -1   2   4     2236.84     2476.00     36.92 o
   1   2   4      120.98      167.43      4.47 o
   2   2   4       63.00       56.12      2.15 o
   3   2   4      454.32      450.64      5.42 o
   4   2   4      255.69      255.16      5.72 o
   5   2   4       18.09       15.86      3.99 o
   6   2   4       50.00       57.25      5.65 o
   7   2   4       18.61       30.02      6.00 o
  -7   3   4      152.78      169.45      7.37 o
  -6   3   4      111.17      100.16      5.36 o
  -5   3   4       68.62       68.28      4.65 o
  -4   3   4      567.78      541.41      7.29 o
  -3   3   4      766.60      819.90     10.15 o
  -2   3   4      746.72      816.27     13.79 o
  -1   3   4     1588.88     1616.05     25.14 o
   0   3   4     3094.86     3584.54     53.02 o
   1   3   4       38.06       43.22      2.16 o
   2   3   4      335.12      309.05      5.30 o
   3   3   4      132.41      126.85      3.56 o
   4   3   4       12.57       15.25      2.04 o
   5   3   4       36.45       27.28      4.98 o
   6   3   4       55.53       60.84      6.48 o
   7   3   4        1.01       -2.37      4.88 o
  -7   4   4      139.92      164.93      7.77 o
  -6   4   4      209.32      220.79      7.63 o
  -5   4   4       58.44       70.42      4.76 o
  -4   4   4      450.65      431.43      6.37 o
  -3   4   4       49.31       37.97      3.70 o
  -2   4   4        2.97        6.02      2.03 o
  -1   4   4     1400.36     1512.02     16.55 o
   0   4   4      616.54      672.58      8.53 o
   1   4   4       31.77       33.56      1.93 o
   2   4   4      724.75      699.56     14.72 o
   3   4   4      709.38      683.17      9.77 o
   4   4   4       21.29       17.27      2.30 o
   5   4   4       20.40       14.30      4.59 o
   6   4   4       14.70       17.04      5.48 o
  -7   5   4       31.99       32.18      4.46 o
  -6   5   4       56.03       51.93      4.49 o
  -5   5   4       28.58       32.60      3.51 o
  -4   5   4      975.62      968.51     17.06 o
  -3   5   4      252.70      226.19      6.05 o
  -2   5   4      170.47      185.18      3.84 o
  -1   5   4      417.66      450.23      9.35 o
   0   5   4       22.16       22.02      1.91 o
   1   5   4        0.40        0.28      1.49 o
   2   5   4       18.59       20.24      2.07 o
   3   5   4      543.18      500.04      8.03 o
   4   5   4       14.00        9.53      2.35 o
   5   5   4      100.92       88.16      7.31 o
   6   5   4        0.23       -2.72      5.63 o
  -6   6   4       44.50       43.64      4.26 o
  -5   6   4        7.07        8.03      3.11 o
  -4   6   4       43.75       54.42      4.71 o
  -3   6   4      129.41      125.12      5.19 o
  -2   6   4       71.64       77.78      3.13 o
  -1   6   4      932.62      951.87     12.67 o
   0   6   4       51.88       53.08      2.90 o
   1   6   4      122.18      115.09      3.66 o
   2   6   4       31.00       30.22      1.95 o
   3   6   4       10.83       16.69      2.42 o
   4   6   4       35.95       22.48      2.75 o
   5   6   4       29.76       39.84      6.08 o
  -6   7   4       29.44       34.73      4.63 o
  -5   7   4      136.31      113.91      5.86 o
  -4   7   4      236.63      235.49      8.00 o
  -3   7   4        0.49        0.66      1.80 o
  -2   7   4        1.54        3.76      3.11 o
  -1   7   4       85.94       80.71      3.36 o
   0   7   4       40.96       36.40      2.52 o
   1   7   4       81.92       83.81      6.72 o
   2   7   4       52.09       55.98      2.66 o
   3   7   4        0.56        2.36      2.24 o
   4   7   4       11.09        7.24      2.95 o
   5   7   4        2.05       -5.44      5.85 o
  -5   8   4       81.86      100.57      6.56 o
  -4   8   4      112.82      115.77      6.75 o
  -3   8   4        2.26       -2.09      2.09 o
  -2   8   4       14.02       12.73      3.05 o
  -1   8   4      127.66      121.14      4.12 o
   0   8   4       93.34       83.06      4.90 o
   1   8   4       29.60       28.49      3.71 o
   2   8   4      100.86       97.63      3.74 o
   3   8   4        6.12        6.74      1.94 o
   4   8   4        2.24       -0.37      5.94 o
  -4   9   4       40.88       42.94      5.32 o
  -3   9   4        8.60       12.81      4.43 o
  -2   9   4       27.22       25.08      2.99 o
  -1   9   4       56.91       48.89      3.23 o
   0   9   4        0.00       -1.53      2.27 o
   1   9   4        3.86        3.00      3.24 o
   2   9   4        4.46        5.43      2.23 o
   3   9   4        6.41        6.19      2.25 o
  -2  10   4       54.50       59.49      3.95 o
  -1  10   4       46.43       42.54      3.47 o
   0  10   4       29.70       33.23      5.17 o
   1  10   4       49.53       44.21      5.59 o
  -2 -12   5       12.89       21.22      5.15 o
  -1 -12   5        0.00       -4.75      4.75 o
   0 -12   5        1.67       -3.40      4.86 o
   1 -12   5        1.76        1.60      5.15 o
   2 -12   5        2.70        4.07      4.86 o
  -3 -11   5        4.07       -1.06      4.67 o
  -2 -11   5       17.03       25.95      4.65 o
  -1 -11   5        0.13       -1.83      4.32 o
   0 -11   5        6.76        6.33      4.53 o
   1 -11   5        6.49       12.93      4.34 o
   2 -11   5        3.25        3.84      4.65 o
   3 -11   5        9.09        7.31      5.11 o
  -4 -10   5        5.34        8.62      4.53 o
  -3 -10   5       15.22       20.53      4.24 o
  -2 -10   5        8.35        8.22      3.82 o
  -1 -10   5       28.45       23.42      4.24 o
   0 -10   5        4.83       -3.76      3.82 o
   1 -10   5       52.89       72.95      5.79 o
   2 -10   5       48.66       63.87      5.42 o
   3 -10   5       19.37       20.53      2.90 o
   4 -10   5        0.09        2.49      4.03 o
   5 -10   5        2.28        4.73      4.75 o
  -5  -9   5        3.68       -0.46      5.34 o
  -4  -9   5       10.02       11.13      4.58 o
  -3  -9   5      146.34      174.48      7.31 o
  -2  -9   5        4.81        9.53      3.36 o
  -1  -9   5      188.96      200.45      7.34 o
   0  -9   5       19.72       15.63      3.53 o
   1  -9   5        0.64        1.62      3.38 o
   2  -9   5       24.45       20.56      2.40 o
   3  -9   5      109.95      100.06      4.19 o
   4  -9   5        3.71        8.49      4.01 o
   5  -9   5        0.24       -2.32      4.01 o
   6  -9   5       20.82       33.59      6.10 o
  -6  -8   5        0.15       -3.24      5.94 o
  -5  -8   5       22.26       28.23      5.88 o
  -4  -8   5        7.32       11.40      2.68 o
  -3  -8   5       47.84       49.05      6.45 o
  -2  -8   5       48.56       44.23      3.70 o
  -1  -8   5       98.23      106.91      5.07 o
   0  -8   5       53.77       58.33      2.88 o
   1  -8   5        0.10        0.24      1.78 o
   2  -8   5       71.73       74.22      4.56 o
   3  -8   5      262.18      248.25      5.51 o
   4  -8   5        0.54        1.39      3.24 o
   5  -8   5        5.67        8.68      4.42 o
   6  -8   5        9.12        3.74      4.65 o
  -6  -7   5       68.11       74.65      6.85 o
  -5  -7   5        2.69        5.29      4.34 o
  -4  -7   5       49.59       55.97      3.09 o
  -3  -7   5       37.59       36.89      2.66 o
  -2  -7   5       44.64       36.66      2.25 o
  -1  -7   5      161.54      164.73      5.78 o
   0  -7   5      393.42      399.32      6.15 o
   1  -7   5        0.67        3.15      3.08 o
   2  -7   5      128.11      115.39      3.37 o
   3  -7   5       33.72       41.29      2.56 o
   4  -7   5       42.44       35.17      4.26 o
   5  -7   5       60.10       81.03      6.56 o
   6  -7   5       64.94       65.56      5.92 o
  -7  -6   5        0.34       11.40      6.58 o
  -6  -6   5       84.08       87.28      7.50 o
  -5  -6   5       12.35       19.29      4.63 o
  -4  -6   5      214.72      207.67      4.84 o
  -3  -6   5        8.69        9.00      1.99 o
  -2  -6   5       25.49       23.60      2.14 o
  -1  -6   5       87.19       79.38      5.28 o
   0  -6   5       59.11       56.54      2.43 o
   1  -6   5       32.48       33.83      1.99 o
   2  -6   5      290.25      296.33      5.15 o
   3  -6   5       94.40       91.62      3.26 o
   4  -6   5       96.74       83.29      5.23 o
   5  -6   5       35.67       48.48      4.67 o
   6  -6   5       44.87       60.67      5.90 o
   7  -6   5        0.74       -2.47      4.59 o
  -7  -5   5        0.74        6.89      5.79 o
  -6  -5   5        2.52        4.73      4.65 o
  -5  -5   5       45.68       50.56      5.61 o
  -4  -5   5      355.07      345.68      6.08 o
  -3  -5   5      138.32      132.10      3.54 o
  -2  -5   5       10.88        8.19      1.47 o
  -1  -5   5      778.22      779.20      9.77 o
   0  -5   5       57.05       56.04      2.48 o
   1  -5   5      372.26      351.59      5.30 o
   2  -5   5      362.24      381.09      5.85 o
   3  -5   5      517.14      500.34      7.30 o
   4  -5   5       19.22       21.82      3.26 o
   5  -5   5      134.43      144.77      7.25 o
   6  -5   5       10.17       16.25      4.30 o
   7  -5   5        3.26        5.34      4.61 o
  -7  -4   5      214.33      217.66     11.05 o
  -6  -4   5        4.31        7.12      4.55 o
  -5  -4   5      120.01      123.12      7.19 o
  -4  -4   5      154.50      170.62      3.88 o
  -3  -4   5      513.39      517.73      7.28 o
  -2  -4   5       12.12       13.71      1.35 o
  -1  -4   5     3833.00     3817.35     41.17 o
   0  -4   5      504.64      503.63      6.67 o
   1  -4   5      390.48      356.12      6.02 o
   2  -4   5      643.45      619.53      8.07 o
   3  -4   5      159.13      185.35      3.78 o
   4  -4   5       11.56       15.38      3.05 o
   5  -4   5       33.25       36.87      4.15 o
   6  -4   5       10.27        7.58      4.30 o
   7  -4   5       29.66       25.72      5.52 o
  -7  -3   5       42.28       44.00      6.60 o
  -6  -3   5        7.09        2.95      4.01 o
  -5  -3   5      263.18      269.06      8.59 o
  -4  -3   5       87.63       98.22     10.85 o
  -3  -3   5      652.18      702.83      8.87 o
  -2  -3   5      331.91      330.96      4.73 o
  -1  -3   5      991.58     1072.89     12.27 o
   0  -3   5       39.11       32.89      1.64 o
   1  -3   5      155.59      161.14      3.12 o
   2  -3   5     1407.91     1314.51     21.00 o
   3  -3   5        6.19        4.07      1.05 o
   4  -3   5      286.09      283.79      5.53 o
   5  -3   5      258.33      259.35      8.67 o
   6  -3   5       11.17        7.10      4.17 o
   7  -3   5        1.02       -1.04      4.15 o
  -8  -2   5       43.22       39.57      6.64 o
  -7  -2   5        1.31        0.98      4.30 o
  -6  -2   5       73.17       67.53      5.54 o
  -5  -2   5      318.55      315.72      8.76 o
  -4  -2   5     1057.08     1074.25     12.76 o
  -3  -2   5       80.44       78.94      2.34 o
  -2  -2   5     2755.47     3065.81     33.11 o
  -1  -2   5      758.47      815.89     20.35 o
   0  -2   5        0.57       -0.25      1.02 o
   1  -2   5      709.46      730.33      8.88 o
   2  -2   5     1356.11     1325.06     12.45 o
   3  -2   5       43.36       51.95      2.04 o
   4  -2   5       75.10       70.20      3.45 o
   5  -2   5      270.50      284.71     11.66 o
   6  -2   5        4.90        2.30      3.61 o
   7  -2   5       29.72       36.35      5.38 o
  -8  -1   5       31.35       29.32      5.98 o
  -7  -1   5        4.96        2.99      4.61 o
  -6  -1   5        5.27        5.46      3.86 o
  -5  -1   5      559.99      595.89     12.91 o
  -4  -1   5      876.22      929.56     25.84 o
  -3  -1   5        2.82        4.45      1.09 o
  -2  -1   5     2571.64     2489.61     35.39 o
  -1  -1   5      407.81      414.60      5.34 o
   0  -1   5      963.03      965.71     15.20 o
   1  -1   5      841.98      786.92     13.74 o
   2  -1   5      766.96      746.11      7.53 o
   3  -1   5       83.77       85.88      3.43 o
   4  -1   5      138.14      134.59      4.10 o
   5  -1   5       60.11       60.89      6.62 o
   6  -1   5       13.14       10.70      2.88 o
   7  -1   5       29.46       36.02      5.23 o
  -8   0   5      170.53      189.79      9.47 o
  -7   0   5       14.75       16.01      4.86 o
  -6   0   5       49.59       51.04      4.44 o
  -5   0   5       91.57       92.66      4.90 o
  -4   0   5        9.48       11.33      1.38 o
  -3   0   5       33.42       39.36      1.85 o
  -2   0   5      753.92      701.54      8.49 o
  -1   0   5      389.11      369.01      6.86 o
   0   0   5      238.21      222.19      4.85 o
   1   0   5     2901.09     2849.53     31.22 o
   2   0   5       76.41      100.29      3.87 o
   3   0   5      177.27      176.49      3.07 o
   4   0   5      127.70      133.06      2.83 o
   5   0   5      216.04      233.51      5.79 o
   6   0   5        2.38        2.96      3.26 o
   7   0   5       65.89       76.46      6.71 o
  -8   1   5       19.97       22.15      5.81 o
  -7   1   5       68.31       62.84      5.40 o
  -6   1   5       92.67      105.46      5.84 o
  -5   1   5      801.10      814.55     16.21 o
  -4   1   5       61.98       71.36      2.36 o
  -3   1   5     1291.13     1370.73     15.69 o
  -2   1   5     2643.40     2962.29     32.22 o
  -1   1   5      359.12      349.12      6.81 o
   0   1   5        4.61        5.09      1.41 o
   1   1   5     3209.02     3265.24     48.12 o
   2   1   5      791.31      819.89      8.39 o
   3   1   5      786.58      791.93      8.44 o
   4   1   5      794.57      813.79      8.96 o
   5   1   5        1.17        2.51      3.47 o
   6   1   5        1.57        0.85      4.09 o
   7   1   5        1.84        6.27      5.31 o
  -7   2   5       12.06       12.73      4.24 o
  -6   2   5      313.95      309.14      8.94 o
  -5   2   5      874.72      888.76     17.21 o
  -4   2   5      290.55      288.11      5.30 o
  -3   2   5      617.81      562.49      7.46 o
  -2   2   5      600.71      563.67     10.14 o
  -1   2   5      242.97      267.04      6.01 o
   0   2   5      153.64      168.42      4.89 o
   1   2   5      162.98      158.27      4.61 o
   2   2   5       74.51       79.97      2.21 o
   3   2   5        3.74        4.64      1.30 o
   4   2   5      218.72      222.40      4.76 o
   5   2   5        6.46        6.44      4.26 o
   6   2   5       63.36       63.06      5.96 o
   7   2   5       20.85       29.87      5.54 o
  -7   3   5        0.97        6.17      4.07 o
  -6   3   5      356.25      304.78      9.13 o
  -5   3   5       61.15       63.23      4.42 o
  -4   3   5        1.31        2.73      1.55 o
  -3   3   5      484.43      505.01      7.11 o
  -2   3   5     1344.79     1392.25     22.29 o
  -1   3   5      167.02      191.25      5.57 o
   0   3   5     1310.38     1553.71     24.85 o
   1   3   5      367.54      402.82      8.64 o
   2   3   5        6.45        5.50      1.57 o
   3   3   5      236.23      231.89      4.81 o
   4   3   5      122.70      121.32      3.86 o
   5   3   5        0.03       -2.51      4.44 o
   6   3   5        7.19        5.52      4.84 o
  -7   4   5        0.71        2.22      3.72 o
  -6   4   5      192.08      175.45      7.15 o
  -5   4   5       64.43       66.95      4.67 o
  -4   4   5       79.69       90.64      4.04 o
  -3   4   5      731.31      724.03     13.14 o
  -2   4   5      545.98      507.47     10.15 o
  -1   4   5      201.54      220.86      6.17 o
   0   4   5     1066.49     1158.51     19.66 o
   1   4   5      379.02      383.04      8.70 o
   2   4   5      109.84       95.89      3.49 o
   3   4   5      136.20      126.10      9.46 o
   4   4   5       16.06       18.01      5.43 o
   5   4   5        0.61       -2.57      4.75 o
   6   4   5        0.41       -4.69      4.69 o
  -7   5   5       58.74       66.44      5.83 o
  -6   5   5      274.50      301.49      9.10 o
  -5   5   5        2.21       11.71      3.26 o
  -4   5   5      112.58      115.18      3.69 o
  -3   5   5      545.93      509.71     10.54 o
  -2   5   5        3.82        2.68      2.28 o
  -1   5   5       12.78       16.05      2.80 o
   0   5   5      276.35      290.90      7.86 o
   1   5   5      326.27      313.69      8.01 o
   2   5   5        0.41       -1.34      1.73 o
   3   5   5      136.39      151.75      4.61 o
   4   5   5        2.64        4.39      2.25 o
   5   5   5        4.05       -0.91      4.50 o
  -6   6   5      113.28      126.88      6.94 o
  -5   6   5       57.38       58.62      4.88 o
  -4   6   5       54.28       74.63      5.56 o
  -3   6   5      347.72      330.97      8.42 o
  -2   6   5       17.05       11.98      2.86 o
  -1   6   5      130.36      136.22      6.00 o
   0   6   5      368.82      369.64      9.30 o
   1   6   5        1.18       -1.97      2.57 o
   2   6   5        9.05        5.75      2.78 o
   3   6   5      124.86      118.94      4.29 o
   4   6   5       90.31       77.49      4.21 o
   5   6   5       16.38       10.57      5.69 o
  -6   7   5       25.94       18.64      4.26 o
  -5   7   5        0.55        2.30      3.94 o
  -4   7   5       63.05       67.69      5.92 o
  -3   7   5      247.72      223.37      7.09 o
  -2   7   5        5.36        1.72      3.26 o
  -1   7   5      210.09      216.32      7.67 o
   0   7   5      261.01      260.85      6.43 o
   1   7   5       23.46       21.78      3.84 o
   2   7   5       10.94       12.77      3.49 o
   3   7   5        0.53        0.64      2.31 o
   4   7   5       28.31       25.20      3.40 o
  -5   8   5        1.09        2.57      3.94 o
  -4   8   5       49.83       49.50      5.09 o
  -3   8   5        5.45        4.26      3.55 o
  -2   8   5        0.30       -2.14      3.55 o
  -1   8   5       18.68       22.05      2.70 o
   0   8   5       91.50       78.78      3.73 o
   1   8   5       11.13        9.64      2.37 o
   2   8   5       62.49       53.28      4.40 o
   3   8   5        3.46        3.76      3.38 o
  -3   9   5       47.20       35.63      4.75 o
  -2   9   5       14.64       16.57      4.48 o
  -1   9   5        8.53        8.81      2.67 o
   0   9   5       11.73       11.55      2.85 o
   1   9   5        5.45        3.80      3.74 o
   2   9   5        8.72        8.22      3.43 o
  -2 -12   6       23.21       32.74      5.46 o
  -1 -12   6       12.68        0.62      4.96 o
   0 -12   6       22.31       24.68      5.58 o
   1 -12   6       22.37       22.92      5.02 o
   2 -12   6       22.85       22.92      5.81 o
  -3 -11   6        0.37        1.06      4.26 o
  -2 -11   6       17.22       23.40      5.09 o
  -1 -11   6        0.09        1.93      4.05 o
   0 -11   6        1.99       -3.72      3.72 o
   1 -11   6       11.44       12.04      4.96 o
   2 -11   6       12.96       18.12      4.73 o
   3 -11   6       11.10       11.60      5.34 o
   4 -11   6        8.20       16.96      4.71 o
  -4 -10   6       14.00       22.05      4.88 o
  -3 -10   6        2.00       -1.12      4.23 o
  -2 -10   6        2.82        4.46      3.63 o
  -1 -10   6       20.21       24.25      4.44 o
   0 -10   6        7.50        4.40      3.47 o
   1 -10   6        1.81        0.81      3.53 o
   2 -10   6       13.77        9.80      4.32 o
   3 -10   6       43.48       38.39      6.91 o
   4 -10   6        7.12       13.89      4.42 o
   5 -10   6        2.62        2.06      4.50 o
  -5  -9   6       71.90       81.84      7.18 o
  -4  -9   6        6.18        7.74      3.74 o
  -3  -9   6        8.04        9.15      3.90 o
  -2  -9   6        9.29       10.77      3.45 o
  -1  -9   6        4.62        2.78      3.40 o
   0  -9   6       34.63       32.12      3.88 o
   1  -9   6       38.16       41.65      3.43 o
   2  -9   6       17.92       20.68      2.36 o
   3  -9   6       20.66       23.24      3.64 o
   4  -9   6        0.69        3.09      3.94 o
   5  -9   6        8.73        6.39      4.88 o
  -6  -8   6        1.47       16.79      6.29 o
  -5  -8   6        1.75        0.37      4.94 o
  -4  -8   6        2.24        0.13      2.41 o
  -3  -8   6       49.08       55.79      4.42 o
  -2  -8   6      204.01      218.88      7.17 o
  -1  -8   6       38.26       35.98      3.78 o
   0  -8   6      249.01      234.35      4.83 o
   1  -8   6        8.61        7.02      2.05 o
   2  -8   6       16.45       15.89      2.11 o
   3  -8   6       10.82        3.58      2.20 o
   4  -8   6       73.80       74.26      5.59 o
   5  -8   6       10.95       17.71      4.53 o
   6  -8   6        2.03        1.68      4.82 o
  -6  -7   6       42.99       55.89      6.60 o
  -5  -7   6        4.12        9.09      4.46 o
  -4  -7   6       24.96       27.09      4.65 o
  -3  -7   6       28.37       29.09      2.72 o
  -2  -7   6      295.51      308.70      7.99 o
  -1  -7   6       23.00       18.54      2.78 o
   0  -7   6      440.83      432.82      9.50 o
   1  -7   6       29.78       27.59      2.03 o
   2  -7   6       26.38       24.70      2.09 o
   3  -7   6       68.00       77.37      5.38 o
   4  -7   6       17.46       11.98      3.61 o
   5  -7   6       12.43       14.28      4.59 o
   6  -7   6       10.09       11.40      5.23 o
  -7  -6   6       28.76       35.02      6.79 o
  -6  -6   6       67.49       77.00      7.00 o
  -5  -6   6       22.41       16.32      5.19 o
  -4  -6   6      168.71      184.72      4.81 o
  -3  -6   6      116.61      120.84      3.76 o
  -2  -6   6       15.78       17.57      1.88 o
  -1  -6   6       87.29       92.19      4.09 o
   0  -6   6     1012.17     1034.82     18.38 o
   1  -6   6       88.09       98.31      2.98 o
   2  -6   6       37.22       32.27      2.21 o
   3  -6   6      337.07      319.88      5.69 o
   4  -6   6      328.25      322.39      9.32 o
   5  -6   6       14.17       18.08      4.42 o
   6  -6   6        1.28        2.70      4.75 o
   7  -6   6        2.22        7.00      5.63 o
  -7  -5   6        5.45        4.42      5.79 o
  -6  -5   6        1.10        2.84      4.71 o
  -5  -5   6       69.81       73.26      6.29 o
  -4  -5   6      122.34      125.09      3.94 o
  -3  -5   6      354.29      343.75      6.39 o
  -2  -5   6      111.71      111.05      3.13 o
  -1  -5   6      192.34      193.22      3.84 o
   0  -5   6        4.36        2.43      1.33 o
   1  -5   6       42.24       37.81      2.18 o
   2  -5   6       55.76       48.72      2.62 o
   3  -5   6      188.94      185.90      4.21 o
   4  -5   6       19.36       25.45      3.92 o
   5  -5   6       61.76       65.76      5.71 o
   6  -5   6       31.55       37.14      5.09 o
   7  -5   6       13.49       18.00      5.69 o
  -7  -4   6       12.69       18.14      6.41 o
  -6  -4   6        1.68       -4.13      4.13 o
  -5  -4   6       91.56       83.95      5.96 o
  -4  -4   6      129.67      132.62      7.68 o
  -3  -4   6      408.27      393.13      6.03 o
  -2  -4   6       15.51       22.42      1.67 o
  -1  -4   6     2010.63     1954.93     35.84 o
   0  -4   6     1656.37     1543.79     17.66 o
   1  -4   6       17.70       18.19      3.75 o
   2  -4   6       25.86       21.98      1.61 o
   3  -4   6      111.25      106.88      3.24 o
   4  -4   6        0.23       11.94      3.16 o
   5  -4   6      265.25      262.06      8.86 o
   6  -4   6       42.05       47.30      5.21 o
   7  -4   6       11.90       12.66      4.96 o
  -7  -3   6       74.74       79.06      7.39 o
  -6  -3   6       21.84       17.94      4.92 o
  -5  -3   6        0.69       -2.43      2.91 o
  -4  -3   6      544.95      586.51     14.26 o
  -3  -3   6      489.15      508.82      6.96 o
  -2  -3   6      173.62      184.62      3.35 o
  -1  -3   6      185.36      265.12      3.96 o
   0  -3   6      561.82      579.80      7.39 o
   1  -3   6      208.78      213.43      7.33 o
   2  -3   6     1338.68     1294.93     12.29 o
   3  -3   6      253.40      275.13      8.34 o
   4  -3   6       87.55       76.85      5.48 o
   5  -3   6        1.07        2.32      3.32 o
   6  -3   6       23.48       18.31      4.48 o
   7  -3   6        0.66       -0.58      4.44 o
  -7  -2   6      156.29      167.89      9.14 o
  -6  -2   6      239.64      234.66      8.50 o
  -5  -2   6       70.61       76.26      4.92 o
  -4  -2   6     1063.73     1111.80     13.36 o
  -3  -2   6       18.08       22.66      1.52 o
  -2  -2   6       11.78       13.98      3.11 o
  -1  -2   6       57.44       51.60      1.72 o
   0  -2   6     1984.36     2004.00     30.20 o
   1  -2   6       12.81       12.94      1.34 o
   2  -2   6      508.47      479.60      5.33 o
   3  -2   6      489.81      478.56      8.55 o
   4  -2   6      125.46      133.12      6.17 o
   5  -2   6       47.61       54.73      4.63 o
   6  -2   6        3.56        2.03      4.36 o
   7  -2   6        0.01       -1.97      4.73 o
  -8  -1   6       12.57       12.97      5.85 o
  -7  -1   6      123.91      108.86      7.15 o
  -6  -1   6      181.96      192.26      7.54 o
  -5  -1   6       31.87       34.65      3.61 o
  -4  -1   6      877.97      919.98     11.31 o
  -3  -1   6       83.26       81.65      2.41 o
  -2  -1   6     3111.79     3242.51     43.46 o
  -1  -1   6     1777.05     1867.71     20.68 o
   0  -1   6     1197.48     1234.09     19.32 o
   1  -1   6       74.96       76.52      3.22 o
   2  -1   6      190.33      188.77      2.91 o
   3  -1   6      194.36      195.62      3.70 o
   4  -1   6      144.61      163.01      4.54 o
   5  -1   6      315.12      327.78      6.89 o
   6  -1   6       76.47       87.49      6.94 o
   7  -1   6        1.50        3.09      4.82 o
  -7   0   6       64.89       58.35      5.54 o
  -6   0   6      254.23      243.30      8.27 o
  -5   0   6      980.79     1002.40     19.33 o
  -4   0   6      601.57      604.86      7.98 o
  -3   0   6      828.27      856.13     10.44 o
  -2   0   6      151.54      130.27      2.80 o
  -1   0   6     2795.47     2928.99     43.32 o
   0   0   6       26.07       29.30      2.33 o
   1   0   6     1138.18     1173.36     18.76 o
   2   0   6      373.05      369.43      4.63 o
   3   0   6      323.31      331.56      4.60 o
   4   0   6        0.70        0.84      1.45 o
   5   0   6        1.71        1.68      2.51 o
   6   0   6       36.62       36.69      5.25 o
  -7   1   6      162.07      155.20      8.00 o
  -6   1   6        2.20        5.07      3.72 o
  -5   1   6      139.01      139.11      5.67 o
  -4   1   6      616.94      619.69      8.22 o
  -3   1   6       12.23        9.43      1.36 o
  -2   1   6      189.30      199.69      4.99 o
  -1   1   6      851.52      811.77     13.72 o
   0   1   6      201.50      214.27      5.34 o
   1   1   6     1279.67     1326.81     21.25 o
   2   1   6      550.24      522.94      6.03 o
   3   1   6       11.72       13.43      1.50 o
   4   1   6      218.44      214.63      6.12 o
   5   1   6       51.48       52.43      5.25 o
   6   1   6        1.61        4.90      4.36 o
   7   1   6       13.57        9.28      5.56 o
  -7   2   6      193.83      222.13      8.66 o
  -6   2   6       10.19        4.63      3.28 o
  -5   2   6      144.15      165.52      6.15 o
  -4   2   6       96.86       89.70      2.96 o
  -3   2   6      139.81      145.09      3.66 o
  -2   2   6      828.75      852.32     14.58 o
  -1   2   6      512.37      518.70      9.94 o
   0   2   6        5.35       11.92      2.08 o
   1   2   6      245.54      256.30      6.53 o
   2   2   6      867.62      852.37     11.05 o
   3   2   6        0.05       -1.77      1.77 o
   4   2   6      101.20      111.37      4.31 o
   5   2   6       13.67       15.18      4.19 o
   6   2   6       11.99       12.87      4.84 o
  -7   3   6        3.10        0.98      4.34 o
  -6   3   6       13.65        8.91      3.53 o
  -5   3   6      290.93      305.19      8.55 o
  -4   3   6      582.22      562.68      8.01 o
  -3   3   6      362.30      369.56      6.36 o
  -2   3   6     1043.48     1068.21     18.00 o
  -1   3   6      263.54      309.91      7.57 o
   0   3   6      175.00      201.11      5.99 o
   1   3   6       34.25       33.41      3.03 o
   2   3   6      218.08      226.34      6.65 o
   3   3   6       34.36       36.37      2.43 o
   4   3   6      200.91      204.65      5.84 o
   5   3   6       97.28       81.95      6.77 o
   6   3   6        1.50       -1.47      5.19 o
  -7   4   6       30.56       25.54      5.02 o
  -6   4   6       95.95       90.09      5.79 o
  -5   4   6      227.71      213.54      7.65 o
  -4   4   6      363.29      354.91      6.12 o
  -3   4   6       18.58       17.27      2.82 o
  -2   4   6      955.05      957.11     17.02 o
  -1   4   6      893.20      937.64     16.93 o
   0   4   6      313.67      358.85      8.74 o
   1   4   6      245.17      253.83      7.46 o
   2   4   6        1.99        0.52      2.06 o
   3   4   6       17.44       11.64      2.40 o
   4   4   6        9.48       11.21      2.53 o
   5   4   6       24.03       33.47      5.98 o
   6   4   6        3.61        1.22      5.90 o
  -6   5   6       55.60       60.69      5.34 o
  -5   5   6      393.84      348.62     10.00 o
  -4   5   6        2.47        3.99      4.76 o
  -3   5   6      122.48      109.66      5.21 o
  -2   5   6        5.40        6.06      2.80 o
  -1   5   6        2.92        0.50      2.64 o
   0   5   6      251.31      288.85      8.05 o
   1   5   6      442.03      442.46     10.38 o
   2   5   6       68.46       70.48      4.69 o
   3   5   6       51.70       46.29      4.25 o
   4   5   6       38.83       34.10      3.17 o
   5   5   6        0.94       -0.31      5.65 o
  -6   6   6       35.71       40.78      5.19 o
  -5   6   6       94.24       84.71      6.31 o
  -4   6   6        4.25        5.73      3.45 o
  -3   6   6      359.21      362.70      9.42 o
  -2   6   6      529.45      524.78     11.72 o
  -1   6   6       63.00       69.13      5.27 o
   0   6   6        1.48        5.56      3.05 o
   1   6   6       82.71       71.92      4.96 o
   2   6   6       34.40       34.17      4.15 o
   3   6   6       38.89       40.66      3.41 o
   4   6   6       57.43       56.93      3.80 o
  -5   7   6      108.81      115.76      7.31 o
  -4   7   6       13.80       13.27      4.19 o
  -3   7   6       79.89       89.15      5.86 o
  -2   7   6      102.76      104.18      5.84 o
  -1   7   6       10.66       10.69      3.53 o
   0   7   6       44.69       42.81      4.26 o
   1   7   6       12.10       10.30      3.49 o
   2   7   6        2.54        2.95      3.61 o
   3   7   6        0.65       -1.93      3.13 o
  -4   8   6        0.15       -2.16      4.53 o
  -3   8   6       16.29       18.21      4.36 o
  -2   8   6       25.19       29.83      4.69 o
  -1   8   6       14.14       12.06      3.92 o
   0   8   6      110.94      100.42      5.98 o
   1   8   6       42.84       31.64      4.21 o
   2   8   6       16.45       13.10      4.07 o
  -2   9   6       31.24       30.19      4.71 o
  -1   9   6        3.06        0.08      3.82 o
   0   9   6       29.84       27.28      4.42 o
  -1 -12   7        1.07       -2.37      5.00 o
   0 -12   7        1.37       -0.62      4.42 o
   1 -12   7        4.49        8.43      5.44 o
   2 -12   7        0.20        0.23      4.80 o
  -3 -11   7       16.87       24.73      5.07 o
  -2 -11   7        1.46       -2.10      4.59 o
  -1 -11   7       61.81       77.39      6.08 o
   0 -11   7        2.13        0.58      4.36 o
   1 -11   7        5.25        1.43      4.11 o
   2 -11   7        0.60        0.33      4.69 o
   3 -11   7        6.34        5.56      4.40 o
   4 -11   7        0.82       -4.44      4.55 o
  -4 -10   7       19.74       22.34      5.23 o
  -3 -10   7        3.82        3.51      3.90 o
  -2 -10   7        1.79        3.26      3.80 o
  -1 -10   7      148.95      168.25      7.13 o
   0 -10   7       11.26        8.51      4.07 o
   1 -10   7       18.24       20.26      4.09 o
   2 -10   7       26.58       29.04      3.02 o
   3 -10   7        9.20        4.73      8.21 o
   4 -10   7       14.42       20.20      4.84 o
  -4  -9   7        7.59        6.77      4.28 o
  -3  -9   7       32.07       37.29      4.21 o
  -2  -9   7       28.08       22.61      3.78 o
  -1  -9   7       55.37       52.20      4.32 o
   0  -9   7       39.95       43.27      4.42 o
   1  -9   7       27.17       26.83      2.62 o
   2  -9   7       61.78       70.49      3.64 o
   3  -9   7       29.04       33.93      5.70 o
   4  -9   7       17.96       17.07      4.53 o
   5  -9   7        2.13        7.93      5.13 o
  -6  -8   7        7.25       10.01      6.23 o
  -5  -8   7        6.69        9.53      5.15 o
  -4  -8   7       43.77       50.18      4.59 o
  -3  -8   7        2.42        4.86      3.49 o
  -2  -8   7       27.69       30.50      3.97 o
  -1  -8   7        8.48        7.25      3.20 o
   0  -8   7       23.50       18.80      2.33 o
   1  -8   7       11.91       10.84      2.49 o
   2  -8   7        1.31        3.00      2.09 o
   3  -8   7       65.52       61.64      4.82 o
   4  -8   7      141.77      124.70      7.10 o
   5  -8   7        7.71       13.81      5.02 o
   6  -8   7        0.04        0.85      4.90 o
  -6  -7   7       17.02       17.15      6.27 o
  -5  -7   7        3.70        5.04      5.09 o
  -4  -7   7       14.50       17.87      3.31 o
  -3  -7   7       16.27       16.73      3.07 o
  -2  -7   7      105.58      114.91      5.13 o
  -1  -7   7        2.17        3.47      2.80 o
   0  -7   7       53.16       54.32      4.43 o
   1  -7   7       48.45       41.39      2.51 o
   2  -7   7       17.21       19.09      3.03 o
   3  -7   7        1.73        4.42      2.27 o
   4  -7   7       61.92       67.13      5.32 o
   5  -7   7        0.32        1.25      4.53 o
   6  -7   7        3.14        2.76      4.80 o
  -6  -6   7       13.99       13.29      5.44 o
  -5  -6   7      131.40      141.42      8.52 o
  -4  -6   7       12.73       10.09      3.25 o
  -3  -6   7        0.79       -0.49      2.02 o
  -2  -6   7       84.18       90.18      4.30 o
  -1  -6   7      156.13      173.23      5.69 o
   0  -6   7       46.96       49.35      2.66 o
   1  -6   7      925.91      930.06     11.92 o
   2  -6   7       12.75       14.72      1.88 o
   3  -6   7        8.20       10.01      2.00 o
   4  -6   7        9.18        9.34      3.49 o
   5  -6   7        0.43       -0.25      3.88 o
   6  -6   7        3.13       -2.76      4.90 o
  -7  -5   7        0.56        5.23      6.52 o
  -6  -5   7       41.20       43.35      5.96 o
  -5  -5   7      304.73      305.62     10.00 o
  -4  -5   7      139.96      145.68      4.22 o
  -3  -5   7      511.36      520.61      7.71 o
  -2  -5   7       86.32       83.93      2.84 o
  -1  -5   7      491.98      499.17      9.69 o
   0  -5   7      199.60      199.05      4.46 o
   1  -5   7      334.59      293.88      5.14 o
   2  -5   7       13.81        9.85      1.80 o
   3  -5   7      101.30      102.25      3.56 o
   4  -5   7      158.58      170.25      7.04 o
   5  -5   7        5.86        5.46      3.86 o
   6  -5   7        1.83       -2.78      4.32 o
   7  -5   7        0.69       -5.54      5.54 o
  -7  -4   7       13.88       13.22      5.85 o
  -6  -4   7       75.31       71.19      6.13 o
  -5  -4   7      140.38      129.32      6.63 o
  -4  -4   7        8.25        8.06      2.03 o
  -3  -4   7      740.95      721.52     15.37 o
  -2  -4   7      250.61      265.13      4.42 o
  -1  -4   7      336.95      336.94      4.95 o
   0  -4   7     1147.80     1221.87     19.86 o
   1  -4   7      721.50      733.29     12.94 o
   2  -4   7       58.37       54.10      2.57 o
   3  -4   7      139.92      137.65      3.75 o
   4  -4   7      222.33      209.64      7.65 o
   5  -4   7       89.21       90.49      6.98 o
   6  -4   7       50.38       52.84      5.67 o
   7  -4   7        8.36       14.18      5.34 o
  -7  -3   7       18.46       20.80      5.63 o
  -6  -3   7      159.39      146.22      7.40 o
  -5  -3   7        4.96        7.37      3.55 o
  -4  -3   7        3.09        4.53      1.81 o
  -3  -3   7      245.42      252.50      4.53 o
  -2  -3   7      603.99      571.01      7.47 o
  -1  -3   7      197.36      200.15      3.38 o
   0  -3   7     1842.28     1887.85     45.84 o
   1  -3   7      268.79      262.34      5.25 o
   2  -3   7        4.46        0.54      1.52 o
   3  -3   7       69.09       61.83      5.26 o
   4  -3   7       31.38       35.07      4.01 o
   5  -3   7        1.75       -2.80      3.86 o
   6  -3   7       33.67       34.84      5.61 o
   7  -3   7        5.23        7.37      5.52 o
  -7  -2   7       21.61       23.34      5.23 o
  -6  -2   7       22.67       18.85      4.24 o
  -5  -2   7      193.28      199.48      7.34 o
  -4  -2   7       67.45       73.88      2.82 o
  -3  -2   7      466.52      477.77      6.69 o
  -2  -2   7       49.27       48.40      3.82 o
  -1  -2   7       45.40       49.47      1.95 o
   0  -2   7      848.87      818.67     13.86 o
   1  -2   7      112.44       85.53      2.76 o
   2  -2   7      575.77      601.65      8.27 o
   3  -2   7      165.16      155.15      2.91 o
   4  -2   7       25.72       25.99      3.74 o
   5  -2   7        5.42        5.94      4.17 o
   6  -2   7      136.10      152.68      8.58 o
   7  -2   7        7.33        2.51      5.31 o
  -7  -1   7       53.38       51.00      5.63 o
  -6  -1   7      472.87      514.44     13.01 o
  -5  -1   7      110.00      115.37      5.61 o
  -4  -1   7       87.37       89.10      2.84 o
  -3  -1   7     1505.32     1586.13     18.25 o
  -2  -1   7       57.78       61.12      2.55 o
  -1  -1   7      147.08      161.85      4.68 o
   0  -1   7       65.01       52.76      2.95 o
   1  -1   7      622.13      623.94      8.42 o
   2  -1   7      114.69      124.06      4.37 o
   3  -1   7      719.91      692.78      9.44 o
   4  -1   7        2.67        2.45      2.06 o
   5  -1   7       16.05       13.56      4.34 o
   6  -1   7        4.48        0.93      4.61 o
  -7   0   7       82.56       76.44      6.50 o
  -6   0   7      100.82      105.88      6.17 o
  -5   0   7      107.98      105.04      5.30 o
  -4   0   7       85.32       89.81      4.51 o
  -3   0   7     1447.03     1401.68     16.35 o
  -2   0   7       92.28       86.58      2.66 o
  -1   0   7      633.71      634.12     11.33 o
   0   0   7        8.04        8.97      1.87 o
   1   0   7        0.45       -1.06      1.72 o
   2   0   7       59.01       53.81      2.07 o
   3   0   7      196.74      200.98      3.62 o
   4   0   7      188.66      193.34      5.15 o
   5   0   7       18.96       23.54      3.04 o
  -7   1   7      119.78      109.42      6.94 o
  -6   1   7      128.19      122.84      6.31 o
  -5   1   7       23.67       21.53      3.57 o
  -4   1   7      143.73      140.29      3.49 o
  -3   1   7      908.26      889.59     11.16 o
  -2   1   7        0.06       -1.97      1.97 o
  -1   1   7     2375.14     2435.65     37.06 o
   0   1   7     1323.57     1422.51     22.91 o
   1   1   7      153.27      172.57      5.22 o
   2   1   7      303.21      306.44      5.27 o
   3   1   7       18.57       16.89      1.68 o
   4   1   7       11.93       11.02      2.15 o
   5   1   7       68.14       65.99      5.86 o
   6   1   7       46.88       47.28      6.06 o
  -7   2   7      120.29      142.42      7.58 o
  -6   2   7      113.60      111.66      6.04 o
  -5   2   7      259.49      253.27      7.84 o
  -4   2   7     1035.64      978.92     12.37 o
  -3   2   7      171.09      156.91      3.78 o
  -2   2   7        0.65        1.22      1.97 o
  -1   2   7      417.98      425.84      9.14 o
   0   2   7     1069.13     1077.08     18.36 o
   1   2   7        0.68        1.33      2.39 o
   2   2   7      779.54      784.78     14.39 o
   3   2   7      109.56      108.40      3.65 o
   4   2   7        0.04        1.93      5.15 o
   5   2   7       23.60       27.24      5.17 o
   6   2   7        0.81       -2.24      4.65 o
  -7   3   7      126.73      126.10      7.29 o
  -6   3   7       39.87       48.09      4.96 o
  -5   3   7      228.34      222.44      7.56 o
  -4   3   7      522.17      519.28      7.88 o
  -3   3   7      213.40      201.03      7.33 o
  -2   3   7      127.36      128.58      4.94 o
  -1   3   7       16.12       13.56      2.74 o
   0   3   7       27.16       37.54      3.28 o
   1   3   7        5.88        7.54      2.66 o
   2   3   7      395.61      428.39      9.90 o
   3   3   7      111.07      113.88      6.57 o
   4   3   7       14.03       10.94      2.64 o
   5   3   7       23.82       20.26      5.34 o
   6   3   7        2.08       -1.52      5.60 o
  -6   4   7       65.64       67.03      5.71 o
  -5   4   7       24.90       23.61      3.92 o
  -4   4   7       29.33       40.98      2.79 o
  -3   4   7        0.99        2.86      2.70 o
  -2   4   7      572.60      593.07     12.23 o
  -1   4   7     1228.39     1285.23     22.19 o
   0   4   7       64.37       76.48      4.71 o
   1   4   7      156.13      153.19      6.03 o
   2   4   7       60.92       59.56      4.42 o
   3   4   7       41.37       48.03      4.47 o
   4   4   7       12.11       11.84      2.86 o
  -6   5   7        6.44        8.16      4.01 o
  -5   5   7      164.86      137.72      7.19 o
  -4   5   7      144.22      143.34      4.36 o
  -3   5   7       99.14      100.96      5.52 o
  -2   5   7      132.92      135.07      5.84 o
  -1   5   7      267.64      291.86      8.65 o
   0   5   7       39.76       44.97      4.13 o
   1   5   7      111.68      128.93      6.36 o
   2   5   7        3.57        3.63      3.11 o
   3   5   7        0.40       -0.88      2.55 o
   4   5   7        1.49       -0.60      2.79 o
  -5   6   7      193.97      199.56      8.21 o
  -4   6   7       77.21       60.78      5.52 o
  -3   6   7       18.51       19.00      3.82 o
  -2   6   7        7.38       11.54      3.43 o
  -1   6   7       87.61       89.34      6.11 o
   0   6   7       23.53       26.84      3.88 o
   1   6   7      203.83      201.17      7.54 o
   2   6   7       66.58       69.07      5.30 o
   3   6   7        2.21       -0.95      3.30 o
   4   6   7       16.03        7.37      5.61 o
  -4   7   7       89.29       84.33      7.06 o
  -3   7   7       31.08       32.16      4.48 o
  -2   7   7      163.75      172.78      7.40 o
  -1   7   7        1.86       -0.93      3.59 o
   0   7   7        1.04        3.11      3.70 o
   1   7   7       30.30       26.74      4.32 o
   2   7   7       34.24       45.30      5.07 o
   3   7   7        6.07        1.93      4.07 o
  -3   8   7       29.46       33.55      5.09 o
  -2   8   7      133.70      138.19      7.33 o
  -1   8   7       37.00       33.32      5.23 o
   0   8   7       19.07       15.28      4.26 o
   1   8   7       10.14       12.27      4.48 o
  -1 -12   8        8.14       11.63      5.23 o
   0 -12   8        0.05        0.42      4.88 o
   1 -12   8        0.74        2.24      4.61 o
  -3 -11   8        3.53        4.61      4.48 o
  -2 -11   8        9.98        7.06      4.28 o
  -1 -11   8       13.52       11.09      4.40 o
   0 -11   8        0.44       -3.11      3.82 o
   1 -11   8        0.02        1.95      4.50 o
   2 -11   8        2.20        2.59      4.67 o
   3 -11   8        7.22        5.14      3.09 o
  -4 -10   8        5.65        8.41      4.96 o
  -3 -10   8       46.81       55.13      5.71 o
  -2 -10   8       27.92       28.38      4.51 o
  -1 -10   8       10.27        6.50      3.67 o
   0 -10   8        3.53        2.62      3.99 o
   1 -10   8        2.33       -3.45      3.45 o
   2 -10   8        6.07        4.13      2.50 o
   3 -10   8        0.42       -0.25      2.97 o
   4 -10   8        1.53        3.43      4.28 o
  -4  -9   8        1.98        5.63      4.28 o
  -3  -9   8        1.58        3.18      4.01 o
  -2  -9   8        0.12       -1.00      3.16 o
  -1  -9   8        0.39        2.99      3.16 o
   1  -9   8       16.50        7.53      2.42 o
   2  -9   8       37.11       37.92      3.05 o
   3  -9   8        0.19        3.11      2.64 o
   4  -9   8        1.13       -2.26      4.38 o
   5  -9   8        1.23        1.93      4.65 o
  -4  -8   8       84.60      103.44      6.42 o
  -3  -8   8        6.64        6.39      3.78 o
  -2  -8   8       51.77       50.29      4.42 o
  -1  -8   8       25.27       25.12      3.40 o
   0  -8   8      354.02      370.03     12.81 o
   1  -8   8       48.44       45.73      2.90 o
   2  -8   8       58.18       58.46      8.05 o
   3  -8   8       72.06       70.80      4.14 o
   4  -8   8        6.70        1.97      3.94 o
   5  -8   8       12.17       15.40      5.27 o
  -6  -7   8        8.35       10.44      6.23 o
  -5  -7   8       18.06       24.35      5.77 o
  -4  -7   8       75.56       87.80      5.69 o
  -3  -7   8        1.53        0.66      3.32 o
  -2  -7   8      183.55      190.23      6.32 o
  -1  -7   8       54.81       53.93      4.03 o
   0  -7   8       49.83       50.99      2.81 o
   1  -7   8      210.14      193.44      6.67 o
   2  -7   8       13.42       13.05      2.85 o
   3  -7   8       21.66       24.46      2.70 o
   4  -7   8        3.48        5.46      4.30 o
   5  -7   8       40.87       34.09      5.23 o
   6  -7   8        7.74       13.68      5.34 o
  -6  -6   8        9.11       16.77      6.23 o
  -5  -6   8        1.93        3.34      4.80 o
  -4  -6   8       29.12       32.42      2.99 o
  -3  -6   8       66.79       71.67      3.94 o
  -2  -6   8       31.10       35.23      3.53 o
  -1  -6   8      228.62      223.23      6.30 o
   0  -6   8       20.72       19.60      2.07 o
   1  -6   8      468.74      429.37      6.89 o
   2  -6   8       22.81       14.06      2.05 o
   3  -6   8       10.34        8.62      3.17 o
   4  -6   8      114.51      109.17      6.50 o
   5  -6   8       94.29       91.42      7.54 o
   6  -6   8        1.50       -5.15      5.15 o
  -7  -5   8       19.26       33.47      7.33 o
  -6  -5   8       14.86       19.97      5.71 o
  -5  -5   8        2.59       -3.96      3.96 o
  -4  -5   8        5.10        5.48      2.18 o
  -3  -5   8       26.43       28.34      2.17 o
  -2  -5   8       42.34       43.28      2.52 o
  -1  -5   8       29.86       29.75      3.01 o
   0  -5   8        0.21       -1.25      2.20 o
   1  -5   8      409.46      411.21      6.58 o
   2  -5   8      121.85      114.78      5.17 o
   3  -5   8       10.60        9.03      2.17 o
   4  -5   8        4.54        3.88      3.70 o
   5  -5   8       57.91       52.22      5.98 o
   6  -5   8        0.18       -0.06      5.23 o
  -7  -4   8       39.07       42.02      6.52 o
  -6  -4   8        6.80        5.48      5.00 o
  -5  -4   8       64.26       59.72      5.07 o
  -4  -4   8      328.58      338.50      5.98 o
  -3  -4   8       94.64       89.04      3.03 o
  -2  -4   8      243.12      267.58      4.59 o
  -1  -4   8       95.02       95.66      2.62 o
   0  -4   8       56.11       62.20      3.51 o
   1  -4   8        3.01        5.73      1.63 o
   2  -4   8      213.38      198.13      4.45 o
   3  -4   8        2.12        0.35      1.95 o
   4  -4   8       42.89       48.65      5.02 o
   5  -4   8        8.61        2.68      4.61 o
   6  -4   8       16.70       17.83      5.79 o
  -7  -3   8        0.62        2.47      5.21 o
  -6  -3   8       14.90       15.84      4.46 o
  -5  -3   8      116.97      128.26      6.48 o
  -4  -3   8     1012.97     1040.91     13.05 o
  -3  -3   8      350.71      358.68      5.69 o
  -2  -3   8     1243.56     1265.74     14.90 o
  -1  -3   8       21.81       23.57      1.64 o
   0  -3   8        4.30        1.86      1.03 o
   1  -3   8       73.40       64.27      2.78 o
   2  -3   8      205.65      195.65      4.31 o
   3  -3   8        6.86        6.26      2.02 o
   4  -3   8      114.56      114.66      6.52 o
   5  -3   8       68.34       77.73      6.67 o
   6  -3   8        2.71       -4.48      5.11 o
  -7  -2   8        0.52       -3.28      5.00 o
  -6  -2   8      231.69      228.79      8.52 o
  -5  -2   8       90.00       88.66      5.38 o
  -4  -2   8       40.90       38.87      2.30 o
  -3  -2   8       34.68       31.91      1.91 o
  -2  -2   8      659.66      628.16      8.21 o
  -1  -2   8      156.57      142.06      3.00 o
   0  -2   8      438.58      412.06      8.50 o
   1  -2   8      610.30      622.20      8.64 o
   2  -2   8       83.25       85.87      3.20 o
   3  -2   8      128.38      129.51      6.93 o
   4  -2   8       46.06       51.93      5.05 o
   5  -2   8       51.18       53.92      5.65 o
   6  -2   8       18.92       11.83      4.90 o
  -7  -1   8       12.27        9.74      5.21 o
  -6  -1   8       92.42       97.13      6.27 o
  -5  -1   8      307.50      310.64      9.02 o
  -4  -1   8      116.69      114.71      3.41 o
  -3  -1   8      856.85      866.11     10.90 o
  -2  -1   8      233.43      220.85      4.06 o
  -1  -1   8       77.78       61.21      3.41 o
   0  -1   8      357.29      359.20      7.72 o
   1  -1   8     2182.70     2142.42     32.99 o
   2  -1   8       83.41       77.84      3.15 o
   3  -1   8      266.14      275.37      4.36 o
   4  -1   8       65.73       66.49      5.67 o
   5  -1   8        2.31        0.93      3.88 o
   6  -1   8        9.40        9.86      5.29 o
  -7   0   8        0.22       -1.87      4.36 o
  -6   0   8      171.66      183.80      7.96 o
  -5   0   8       99.51       96.29      5.32 o
  -4   0   8      110.66      111.64      3.40 o
  -3   0   8      228.77      210.65      4.12 o
  -2   0   8      312.47      320.47      5.25 o
  -1   0   8      156.38      167.27      5.07 o
   0   0   8       98.75      109.97      4.34 o
   1   0   8      112.47      105.39      4.38 o
   2   0   8        3.27        2.45      1.93 o
   3   0   8      184.77      199.53      3.83 o
   4   0   8       30.20       33.23      3.02 o
  -7   1   8       10.94       10.01      5.04 o
  -6   1   8      133.79      113.81      6.83 o
  -5   1   8      158.44      156.25      6.42 o
  -4   1   8       62.42       54.61      5.68 o
  -3   1   8      347.47      330.28      5.59 o
  -2   1   8      737.60      761.45     13.72 o
  -1   1   8      101.71       97.55      4.40 o
   0   1   8      400.81      419.54      9.14 o
   1   1   8        2.56        3.59      2.20 o
   2   1   8       13.33       10.07      2.55 o
   3   1   8      118.46      122.92      3.32 o
   4   1   8      154.65      164.31      6.94 o
   5   1   8        0.47        1.52      3.82 o
  -7   2   8       17.20       17.87      4.73 o
  -6   2   8      217.38      187.43      7.58 o
  -5   2   8       63.36       61.32      5.00 o
  -4   2   8       36.84       33.54      2.39 o
  -3   2   8       48.73       44.89      2.95 o
  -2   2   8      922.82      935.54     16.64 o
  -1   2   8      151.38      159.50      5.53 o
   0   2   8      740.74      759.78     14.31 o
   1   2   8        8.55        7.14      2.84 o
   2   2   8       64.56       55.47      4.11 o
   3   2   8       28.04       29.68      2.61 o
   4   2   8        4.49       11.02      4.66 o
   5   2   8        1.48        2.01      4.84 o
  -6   3   8      202.17      194.19      7.90 o
  -5   3   8        1.41       -0.12      3.20 o
  -4   3   8      474.70      454.22      7.43 o
  -3   3   8      133.63      127.85      4.10 o
  -2   3   8       20.97       22.57      3.03 o
  -1   3   8       95.34      101.19      5.03 o
   0   3   8      577.68      589.92     12.27 o
   1   3   8      277.10      274.22      7.78 o
   2   3   8        2.64        6.64      2.86 o
   3   3   8      101.99      104.21      4.19 o
   4   3   8        0.27       -0.52      2.62 o
   5   3   8       11.18        6.23      5.00 o
  -6   4   8       94.52      110.92      7.23 o
  -5   4   8       21.57       20.55      4.51 o
  -4   4   8      256.90      249.53      5.55 o
  -3   4   8      831.12      758.25     14.70 o
  -2   4   8       39.97       39.68      3.99 o
  -1   4   8      171.36      191.83      7.04 o
   0   4   8       50.53       61.53      4.69 o
   1   4   8       10.01       14.53      3.40 o
   2   4   8        7.31        8.49      3.55 o
   3   4   8      183.01      183.07      6.88 o
   4   4   8       17.63       10.03      4.82 o
  -5   5   8        0.81        2.32      3.78 o
  -4   5   8      190.55      188.62      8.12 o
  -3   5   8      115.08      110.50      5.50 o
  -2   5   8        0.14        1.12      3.36 o
  -1   5   8      233.04      243.85      8.04 o
   0   5   8       40.80       51.82      4.78 o
   1   5   8       56.55       54.51      4.71 o
   2   5   8       13.15       16.57      4.09 o
   3   5   8       31.48       38.39      4.65 o
   4   5   8        5.90        2.43      5.79 o
  -5   6   8        3.64        5.54      4.26 o
  -4   6   8       55.63       49.04      5.25 o
  -3   6   8        2.86        1.20      3.70 o
  -2   6   8       40.95       40.94      4.55 o
  -1   6   8      155.98      165.22      7.31 o
   0   6   8      137.98      155.84      7.12 o
   1   6   8       11.36        8.47      4.15 o
   2   6   8       65.12       63.15      5.19 o
   3   6   8        1.78        0.85      3.63 o
  -3   7   8       15.52       15.30      4.40 o
  -2   7   8        0.82       -3.22      3.72 o
  -1   7   8       32.08       33.34      5.15 o
   0   7   8       72.44       86.59      6.81 o
   1   7   8       12.37        9.94      4.13 o
   2   7   8       25.11       28.63      5.00 o
   0 -12   9        0.56       -3.86      4.96 o
  -2 -11   9        2.16        2.80      4.82 o
  -1 -11   9        0.01        1.60      4.13 o
   0 -11   9       17.41       15.42      4.36 o
   1 -11   9       10.33        9.61      4.90 o
   2 -11   9        0.37        1.66      4.82 o
   3 -11   9        1.59        6.60      3.43 o
  -4 -10   9        0.33        3.43      5.04 o
  -3 -10   9        1.90        1.04      4.63 o
  -2 -10   9        0.17        0.42      4.28 o
  -1 -10   9       12.12       13.60      4.40 o
   0 -10   9       62.28       59.45      5.11 o
   1 -10   9        0.07       -0.98      2.77 o
   2 -10   9        7.76        6.96      2.87 o
   3 -10   9        4.81        5.03      4.43 o
   4 -10   9        6.10        7.66      5.19 o
  -4  -9   9        0.75        3.40      4.44 o
  -3  -9   9        4.68        6.64      3.78 o
  -2  -9   9        6.89        7.95      4.13 o
  -1  -9   9        5.07        5.34      3.40 o
   0  -9   9       47.07       50.23      4.38 o
   1  -9   9       13.38       14.17      2.74 o
   2  -9   9        1.97        2.04      2.79 o
   3  -9   9        0.17       -0.09      2.87 o
   4  -9   9        0.28       -2.10      4.77 o
  -4  -8   9        0.94        2.16      4.11 o
  -3  -8   9       28.09       36.23      4.65 o
  -2  -8   9       44.60       54.30      4.44 o
  -1  -8   9        2.22        0.29      3.03 o
   0  -8   9       13.31       17.00      3.32 o
   1  -8   9        1.67        6.18      3.21 o
   2  -8   9        3.03        3.18      2.59 o
   3  -8   9        1.06        2.69      2.67 o
   4  -8   9        1.66        3.20      4.07 o
   5  -8   9        0.06       -2.55      4.67 o
  -6  -7   9       14.92       25.51      6.68 o
  -4  -7   9       24.52       31.91      4.42 o
  -3  -7   9       27.51       27.74      3.65 o
  -2  -7   9        6.84        9.86      3.13 o
  -1  -7   9        4.80        2.14      2.78 o
   0  -7   9       44.29       37.71      3.55 o
   1  -7   9       35.67       37.73      2.62 o
   2  -7   9       21.80       20.22      2.58 o
   3  -7   9       67.87       66.25      3.81 o
   4  -7   9        1.05        2.89      4.09 o
   5  -7   9        5.59        9.24      5.27 o
  -6  -6   9        1.61        8.57      6.02 o
  -5  -6   9       14.67       17.42      5.17 o
  -4  -6   9       81.55       81.52      4.14 o
  -3  -6   9      253.05      276.10      7.63 o
  -2  -6   9      160.13      151.33      5.63 o
  -1  -6   9      835.70      790.48     14.71 o
   1  -6   9      293.86      275.90     13.15 o
   2  -6   9       58.52       57.51      3.36 o
   3  -6   9       17.79       18.02      2.43 o
   4  -6   9       15.76       20.80      4.53 o
   5  -6   9        1.73        6.29      4.59 o
   6  -6   9       13.78       18.48      5.85 o
  -6  -5   9        0.30       -4.94      4.94 o
  -5  -5   9       49.21       41.44      5.25 o
  -4  -5   9      110.55      113.01      3.96 o
  -3  -5   9      141.83      140.05      3.96 o
  -2  -5   9       47.78       54.84      3.97 o
  -1  -5   9      130.01      140.47      5.17 o
   0  -5   9       45.13       59.14      4.34 o
   1  -5   9        1.45        1.76      1.86 o
   2  -5   9      511.19      499.38      8.01 o
   3  -5   9        8.81       10.08      2.31 o
   4  -5   9        0.02       -2.14      4.26 o
   5  -5   9        0.32       -3.30      4.42 o
   6  -5   9        9.19        8.89      6.04 o
  -6  -4   9        1.12        1.08      4.94 o
  -5  -4   9      145.57      147.60      7.25 o
  -4  -4   9      103.35      118.06      3.80 o
  -3  -4   9       11.63       12.47      1.97 o
  -2  -4   9       45.88       50.52      2.57 o
  -1  -4   9       26.55       24.44      2.78 o
   0  -4   9       52.36       57.90      3.80 o
   1  -4   9       62.76       67.12      3.60 o
   2  -4   9      738.54      711.69     12.98 o
   3  -4   9       14.95       16.57      2.23 o
   4  -4   9       14.70       14.76      4.71 o
   5  -4   9       64.22       63.33      6.64 o
   6  -4   9       32.72       31.02      5.98 o
  -7  -3   9       60.25       55.81      6.35 o
  -6  -3   9      127.83      130.80      7.83 o
  -5  -3   9       20.50       21.28      4.15 o
  -4  -3   9       15.73       22.78      2.35 o
  -3  -3   9        2.47        7.90      2.80 o
  -2  -3   9      560.09      550.08      7.65 o
  -1  -3   9      327.52      323.88      5.06 o
   0  -3   9        6.29        3.78      2.49 o
   1  -3   9       13.56       12.98      1.99 o
   2  -3   9      333.53      349.39      6.35 o
   3  -3   9        0.58       -2.15      2.15 o
   4  -3   9       26.69       24.60      4.92 o
   5  -3   9       21.94       29.31      5.69 o
   6  -3   9       14.19       11.19      6.08 o
  -7  -2   9       14.51       22.69      5.90 o
  -6  -2   9       14.58        8.43      4.07 o
  -5  -2   9      159.30      162.74      7.04 o
  -4  -2   9      115.85      107.84      3.59 o
  -3  -2   9      478.32      481.00      7.10 o
  -2  -2   9      176.75      156.89      3.51 o
  -1  -2   9      257.61      254.74      4.47 o
   0  -2   9       10.68       11.11      2.41 o
   1  -2   9       32.34       23.67      2.76 o
   2  -2   9        4.08        5.38      2.08 o
   3  -2   9       41.58       42.20      4.03 o
   4  -2   9       15.76       18.39      4.38 o
   5  -2   9        2.73        5.38      5.02 o
   6  -2   9        8.94        0.62      5.63 o
  -7  -1   9       99.42       88.78      7.77 o
  -6  -1   9        2.78        3.82      3.99 o
  -5  -1   9      174.51      174.76      7.15 o
  -4  -1   9       16.13       17.15      2.17 o
  -3  -1   9      452.48      429.86      6.63 o
  -2  -1   9      544.77      506.62      7.22 o
  -1  -1   9      776.64      771.66     13.98 o
   0  -1   9        3.69        5.54      2.49 o
   1  -1   9      175.28      172.78      5.80 o
   2  -1   9       34.98       31.44      2.62 o
   3  -1   9       29.02       28.56      2.62 o
   4  -1   9       92.76       93.75      7.41 o
   5  -1   9       49.78       49.83      6.13 o
  -7   0   9       55.64       66.98      6.58 o
  -6   0   9       24.68       17.02      4.13 o
  -5   0   9      512.35      485.44     11.70 o
  -4   0   9       74.05       72.83      3.16 o
  -3   0   9       13.05       20.76      5.40 o
  -2   0   9      459.49      467.07      6.99 o
  -1   0   9      314.57      291.68      7.49 o
   0   0   9       19.27       20.35      2.95 o
   1   0   9      311.52      290.10      7.38 o
   2   0   9      435.83      444.82      9.84 o
   3   0   9       30.52       28.62      2.56 o
   4   0   9       49.04       47.67      5.50 o
  -6   1   9       33.18       29.63      4.92 o
  -5   1   9      231.84      230.35      8.19 o
  -4   1   9      113.81      111.93      3.71 o
  -3   1   9      259.03      256.24      5.09 o
  -2   1   9      922.23      920.69     16.43 o
  -1   1   9       59.04       59.27      4.19 o
   0   1   9      134.75      135.08      5.38 o
   1   1   9       70.66       76.34      4.55 o
   2   1   9      321.51      326.77      8.34 o
   3   1   9        0.66       -0.58      2.93 o
   4   1   9      108.80      124.18      6.90 o
  -6   2   9       24.21       19.72      4.34 o
  -5   2   9      135.20      128.93      6.42 o
  -4   2   9        9.29       10.85      2.33 o
  -3   2   9      213.89      210.72      4.86 o
  -2   2   9      791.40      753.80     14.45 o
  -1   2   9      269.94      282.14      8.07 o
   0   2   9      285.82      293.55      8.09 o
   1   2   9      102.51      106.97      5.28 o
   2   2   9        0.85        3.30      2.89 o
   3   2   9       30.85       28.09      4.01 o
   4   2   9       65.98       85.16      6.85 o
   5   2   9        3.68        2.59      4.57 o
  -6   3   9       93.40       93.02      6.56 o
  -5   3   9      144.95      136.39      6.79 o
  -4   3   9        0.29       -1.16      2.37 o
  -3   3   9       70.84       69.44      3.64 o
  -2   3   9        4.11        5.31      2.97 o
  -1   3   9        4.43        6.25      3.07 o
   0   3   9      140.83      141.18      6.07 o
   1   3   9      178.50      180.54      6.77 o
   2   3   9        2.08        2.12      3.09 o
   3   3   9       42.02       44.35      4.65 o
   4   3   9        7.72        4.86      4.92 o
  -5   4   9      137.90      139.44      7.58 o
  -4   4   9        7.95       11.36      2.69 o
  -3   4   9       62.15       53.30      4.57 o
  -2   4   9       39.34       36.90      4.28 o
  -1   4   9      125.87      123.22      6.07 o
   0   4   9       60.47       67.15      5.54 o
   1   4   9      109.06      115.32      6.09 o
   2   4   9        0.84        0.06      3.38 o
   3   4   9       41.95       41.80      4.55 o
  -5   5   9       76.94       74.84      6.46 o
  -4   5   9       13.68       15.74      4.69 o
  -3   5   9      278.04      275.93      8.75 o
  -2   5   9       33.20       30.64      4.15 o
  -1   5   9        9.60        7.74      3.63 o
   0   5   9       71.11       91.95      6.44 o
   1   5   9       55.96       61.98      5.19 o
   2   5   9       16.66       19.54      4.13 o
   3   5   9        0.51       -2.70      4.03 o
  -4   6   9        4.82        1.85      4.82 o
  -3   6   9       84.69       84.46      6.38 o
  -2   6   9      141.37      132.42      6.94 o
  -1   6   9        4.55        8.01      4.05 o
   0   6   9      125.99      140.04      7.21 o
   1   6   9        0.27        4.90      4.42 o
   2   6   9        8.27       -0.17      4.36 o
  -2   7   9        8.83       20.61      4.69 o
  -1   7   9        0.39        1.29      4.03 o
   0   7   9       51.76       61.31      6.08 o
  -2 -11  10        0.05        1.54      4.44 o
  -1 -11  10        0.75       -0.19      4.69 o
   0 -11  10        0.07        4.07      4.71 o
   1 -11  10        4.01        5.00      4.34 o
   2 -11  10        2.17        5.64      3.24 o
  -3 -10  10       18.35       24.00      5.36 o
  -2 -10  10        9.42       15.11      4.34 o
  -1 -10  10        7.21        0.23      3.82 o
   0 -10  10       18.83       17.92      4.67 o
   1 -10  10        0.23        2.20      2.88 o
   2 -10  10        2.00        1.18      2.93 o
   3 -10  10        2.46        3.26      3.37 o
  -4  -9  10       11.89       16.73      5.04 o
  -3  -9  10       24.39       28.46      4.55 o
  -2  -9  10       31.25       31.12      4.48 o
  -1  -9  10        0.28        2.28      3.99 o
   0  -9  10        0.32        2.37      3.49 o
   1  -9  10       16.05       14.05      2.91 o
   2  -9  10        4.99        7.52      3.05 o
   3  -9  10        1.22        3.10      2.93 o
   4  -9  10        4.04        8.43      4.84 o
  -4  -8  10        2.06        4.71      4.32 o
  -3  -8  10        0.65        9.15      4.23 o
  -2  -8  10        0.73       -2.30      3.28 o
  -1  -8  10       24.00       17.85      3.92 o
   0  -8  10      144.64      131.04      5.98 o
   1  -8  10      251.35      243.11      8.70 o
   2  -8  10        0.25       -1.58      2.59 o
   3  -8  10       17.61       21.52      3.67 o
   4  -8  10        1.10        0.73      4.38 o
   5  -8  10        0.86        1.52      5.73 o
  -4  -7  10       63.86       65.04      5.15 o
  -3  -7  10       64.37       61.38      4.86 o
  -2  -7  10       12.89       15.24      3.78 o
  -1  -7  10       39.12       44.06      4.17 o
   0  -7  10       18.92       14.41      2.97 o
   1  -7  10       78.42       86.98      3.80 o
   2  -7  10       33.95       29.93      2.81 o
   3  -7  10       15.44       17.68      2.99 o
   4  -7  10        2.65        2.68      4.86 o
   5  -7  10        2.13       -1.16      5.00 o
  -6  -6  10        9.40       16.09      5.67 o
  -4  -6  10        1.60        2.18      3.61 o
  -3  -6  10       40.95       41.51      3.84 o
  -2  -6  10       15.22       19.76      3.26 o
  -1  -6  10       11.47       12.89      2.99 o
   0  -6  10        5.15        2.72      2.57 o
   1  -6  10        0.58       -0.08      2.14 o
   2  -6  10       52.61       46.52      3.06 o
   3  -6  10       13.36       17.50      2.77 o
   4  -6  10        0.65        0.58      4.75 o
   5  -6  10        0.57        0.25      5.07 o
  -6  -5  10       22.51       17.00      5.25 o
  -5  -5  10       58.43       56.98      5.56 o
  -4  -5  10       53.06       49.51      3.08 o
  -3  -5  10       70.89       77.63      5.15 o
  -2  -5  10       79.15       84.11      5.07 o
  -1  -5  10       76.97       72.29      4.51 o
   0  -5  10      100.62      101.16      5.01 o
   1  -5  10        4.44        6.99      2.21 o
   2  -5  10        2.05        4.52      3.11 o
   3  -5  10        2.00        0.91      5.05 o
   4  -5  10       20.85       25.47      5.42 o
   5  -5  10        0.11        1.79      5.00 o
  -6  -4  10       14.65       11.27      5.13 o
  -5  -4  10       78.52       78.37      6.31 o
  -4  -4  10       22.20       23.42      2.52 o
  -3  -4  10      109.93      109.93      4.56 o
  -2  -4  10      236.89      221.76      6.42 o
  -1  -4  10      146.52      133.93      5.19 o
   0  -4  10      484.87      466.73     10.10 o
   1  -4  10       18.46       16.13      2.95 o
   2  -4  10        9.82       11.84      2.30 o
   3  -4  10       55.50       58.79      3.51 o
   4  -4  10       10.80        9.55      4.67 o
   5  -4  10        5.09       -0.23      4.86 o
  -6  -3  10      174.66      173.78      8.54 o
  -5  -3  10        7.07       11.31      3.57 o
  -4  -3  10      254.16      242.63      6.85 o
  -3  -3  10      328.64      331.96      5.82 o
  -2  -3  10        2.02       30.60      3.07 o
  -1  -3  10       17.65       13.39      2.78 o
   0  -3  10      257.38      255.28      7.03 o
   1  -3  10      103.07      104.27      4.88 o
   2  -3  10        3.64        3.31      2.26 o
   3  -3  10      239.59      253.01      5.73 o
   4  -3  10       10.27        5.77      4.57 o
   5  -3  10       23.32       26.53      5.67 o
  -6  -2  10        7.26        8.41      4.63 o
  -5  -2  10        5.82        4.23      3.32 o
  -4  -2  10      139.14      145.36      4.89 o
  -3  -2  10      202.57      206.48      4.44 o
  -2  -2  10      151.25      141.27      4.24 o
  -1  -2  10      332.04      323.97      5.44 o
   0  -2  10       25.13       21.16      2.89 o
   1  -2  10       60.99       51.60      3.84 o
   2  -2  10       87.09       89.95      3.73 o
   3  -2  10      470.15      499.38     10.72 o
   4  -2  10        0.01       -4.75      4.75 o
   5  -2  10        6.30        0.91      5.61 o
  -6  -1  10       37.86       34.47      4.92 o
  -5  -1  10        0.70        1.60      3.65 o
  -4  -1  10      168.69      174.04      4.47 o
  -3  -1  10       30.77       29.84      2.34 o
  -2  -1  10       43.84       35.94      2.82 o
  -1  -1  10      656.28      632.06     12.55 o
   0  -1  10      241.37      246.30      7.26 o
   1  -1  10       29.43       27.55      3.24 o
   2  -1  10       30.70       31.29      3.74 o
   3  -1  10       40.38       38.72      3.17 o
   4  -1  10       40.38       32.70      5.69 o
   5  -1  10        9.46        0.98      5.50 o
  -6   0  10       50.64       54.46      5.63 o
  -5   0  10       25.05       20.47      4.15 o
  -4   0  10      112.15      107.81      3.74 o
  -3   0  10        5.84        2.81      1.86 o
  -2   0  10       41.96       40.96      2.49 o
  -1   0  10      307.86      282.28      7.53 o
   0   0  10      167.83      162.57      5.90 o
   1   0  10       31.39       38.24      3.51 o
   2   0  10       72.05       71.92      5.13 o
   3   0  10        0.44        0.23      3.22 o
  -6   1  10       30.21       28.46      5.19 o
  -5   1  10      217.41      231.78      8.56 o
  -4   1  10      462.51      450.96      7.52 o
  -3   1  10       11.12       10.98      2.22 o
  -2   1  10      121.45      116.78      5.30 o
  -1   1  10       31.74       34.40      3.86 o
   0   1  10       22.45       27.30      3.34 o
   1   1  10       35.30       36.77      3.76 o
   2   1  10       96.57      106.82      5.42 o
   3   1  10       10.47       12.31      3.30 o
  -6   2  10       18.67       14.39      4.55 o
  -5   2  10       33.64       38.45      4.73 o
  -4   2  10      303.76      285.49      6.00 o
  -3   2  10        0.13        1.03      2.28 o
  -2   2  10      301.27      296.99      8.28 o
  -1   2  10      755.93      794.88     15.67 o
   0   2  10       11.07       10.67      3.36 o
   1   2  10       14.61       15.53      3.57 o
   2   2  10       52.16       56.73      4.51 o
   3   2  10       59.76       71.47      5.27 o
  -5   3  10      128.35      102.09      7.15 o
  -4   3  10      101.08      100.80      4.45 o
  -3   3  10        4.26        3.16      2.42 o
  -2   3  10       62.03       70.58      5.23 o
  -1   3  10      413.98      437.95     10.90 o
   0   3  10       47.27       53.90      4.92 o
   1   3  10      110.11      116.56      6.19 o
   2   3  10        1.17        2.12      3.53 o
   3   3  10       10.60        6.31      4.17 o
  -5   4  10       94.02       97.09      6.81 o
  -4   4  10       29.17       26.93      5.09 o
  -3   4  10       49.22       41.52      3.35 o
  -2   4  10       99.64       98.03      6.44 o
  -1   4  10      117.14      112.26      6.31 o
   0   4  10        1.72        6.46      4.13 o
   1   4  10      182.98      173.96      7.52 o
   2   4  10       30.25       27.51      4.51 o
   3   4  10        7.19       11.96      4.15 o
  -4   5  10       34.30       31.72      5.50 o
  -3   5  10       38.84       38.87      4.67 o
  -2   5  10       67.44       57.73      5.19 o
  -1   5  10        0.69        0.91      3.84 o
   0   5  10        0.12       -3.63      3.63 o
   1   5  10       10.34       11.65      4.61 o
   2   5  10       13.60       18.64      4.94 o
  -2   6  10       22.26       17.75      4.57 o
  -1   6  10       12.69       12.21      4.90 o
   0   6  10        7.50        8.28      4.86 o
  -1 -11  11        7.16       11.69      5.19 o
   0 -11  11        0.03       -4.67      4.67 o
   1 -11  11        1.58       -2.93      4.26 o
  -3 -10  11        1.00        5.00      5.19 o
  -2 -10  11        1.94       -4.07      4.07 o
  -1 -10  11        0.12        3.59      4.17 o
   0 -10  11        0.06       -0.37      3.92 o
   1 -10  11        1.40       -0.37      3.06 o
   2 -10  11       13.96       21.83      3.51 o
   3 -10  11        0.58       -0.95      4.13 o
  -4  -9  11        0.80        6.89      5.02 o
  -3  -9  11        1.02       -4.57      4.57 o
  -2  -9  11        7.61       13.45      4.28 o
  -1  -9  11        0.24        0.71      3.61 o
   0  -9  11        0.01       -0.35      3.92 o
   1  -9  11        0.29        1.10      2.83 o
   2  -9  11        3.38        7.87      2.91 o
   3  -9  11        0.06        0.72      4.92 o
  -4  -8  11       13.51       12.66      4.88 o
  -3  -8  11       18.25       18.25      4.63 o
  -2  -8  11       83.43       85.19      6.19 o
  -1  -8  11       44.97       42.54      4.42 o
   0  -8  11        0.80        6.29      3.90 o
   1  -8  11        1.73        3.16      2.69 o
   2  -8  11        1.42        2.00      2.66 o
   3  -8  11        1.44        0.56      3.06 o
   4  -8  11        2.22       -1.10      4.82 o
  -4  -7  11        1.21       -0.95      3.67 o
  -3  -7  11       19.64       21.36      4.36 o
  -2  -7  11       24.89       24.25      3.80 o
  -1  -7  11       38.45       39.76      4.30 o
   0  -7  11        5.10        1.58      2.91 o
   1  -7  11       26.41       29.20      3.01 o
   2  -7  11       46.15       44.84      3.35 o
   3  -7  11        3.13        4.17      3.02 o
   4  -7  11        2.18       -1.99      5.29 o
  -4  -6  11        0.13        3.40      3.80 o
  -3  -6  11       30.93       28.01      3.78 o
  -2  -6  11       24.52       19.93      3.55 o
  -1  -6  11       14.24        7.37      3.03 o
   0  -6  11       16.64       10.19      3.43 o
   1  -6  11       53.57       56.85      4.51 o
   2  -6  11      120.11      112.84      6.97 o
   3  -6  11       10.40        8.60      2.85 o
   4  -6  11       16.69       18.93      5.34 o
   5  -6  11        0.07        2.86      5.27 o
  -6  -5  11        1.80        6.93      5.56 o
  -5  -5  11       31.60       40.34      5.17 o
  -4  -5  11       11.15       16.98      3.53 o
  -3  -5  11      113.95       94.30      5.59 o
  -2  -5  11      266.50      266.26      7.90 o
  -1  -5  11        2.22       -0.06      2.74 o
   0  -5  11       31.77       32.02      3.55 o
   1  -5  11        5.16        1.97      2.89 o
   2  -5  11       91.81       93.41      4.14 o
   3  -5  11       46.36       44.78      3.62 o
   4  -5  11       19.83       19.04      6.00 o
   5  -5  11        0.75        0.27      6.04 o
  -6  -4  11       12.33       10.40      4.73 o
  -5  -4  11        2.46        2.76      4.01 o
  -4  -4  11       11.53       13.27      2.59 o
  -3  -4  11        2.45        3.94      2.99 o
  -2  -4  11       52.47       58.33      4.34 o
  -1  -4  11        9.44       12.35      3.07 o
   0  -4  11       12.93       15.65      3.18 o
   1  -4  11        7.72        0.12      2.84 o
   2  -4  11       17.17       15.92      3.62 o
   3  -4  11       87.98       84.67      4.23 o
   4  -4  11        2.57        2.06      4.90 o
   5  -4  11        0.03        2.53      5.58 o
  -6  -3  11       78.20       82.05      7.23 o
  -5  -3  11       31.98       37.93      4.46 o
  -4  -3  11        5.64        3.46      2.19 o
  -3  -3  11       10.36       16.31      2.21 o
  -2  -3  11       74.57       74.97      4.44 o
  -1  -3  11        4.24        1.10      2.68 o
   0  -3  11      233.85      226.28      6.92 o
   1  -3  11      185.49      184.09      6.71 o
   2  -3  11        0.59       -1.08      3.00 o
   3  -3  11       45.40       45.50      3.44 o
   4  -3  11        0.34       -3.28      5.36 o
   5  -3  11        0.82       -5.83      5.83 o
  -6  -2  11      120.36      131.53      8.00 o
  -5  -2  11      100.62      100.83      6.04 o
  -4  -2  11       54.53       50.16      2.98 o
  -3  -2  11       54.11       57.31      3.11 o
  -2  -2  11       38.99       36.39      4.98 o
  -1  -2  11       38.87       35.03      2.29 o
   0  -2  11       82.41       79.65      4.69 o
   1  -2  11      171.08      179.50      6.61 o
   2  -2  11       16.22       15.26      3.26 o
   3  -2  11        0.68        0.25      2.77 o
   4  -2  11        1.98        0.27      4.94 o
   5  -2  11        0.17       -3.96      6.14 o
  -6  -1  11       49.45       51.20      5.86 o
  -5  -1  11       30.36       33.72      4.65 o
  -4  -1  11       74.10       70.06      3.56 o
  -3  -1  11      449.60      398.33      6.68 o
  -2  -1  11      233.09      213.49      4.67 o
  -1  -1  11       96.77       92.65      5.32 o
   0  -1  11       47.16       47.32      3.99 o
   1  -1  11        4.02        1.97      3.30 o
   2  -1  11        0.09        0.62      3.03 o
   3  -1  11       20.20       27.05      4.05 o
   4  -1  11       70.25       82.54      7.35 o
  -6   0  11       33.06       27.28      4.84 o
  -5   0  11        5.11        6.48      3.67 o
  -4   0  11       15.56       14.88      2.92 o
  -3   0  11       69.05       71.81      3.63 o
  -2   0  11      191.20      181.19      4.95 o
  -1   0  11      237.55      230.11      7.19 o
   0   0  11      463.07      441.77     10.34 o
   1   0  11       20.70       19.49      3.78 o
   2   0  11       96.29       91.69      5.96 o
   3   0  11       29.08       27.22      3.92 o
  -5   1  11        4.96        1.35      4.21 o
  -4   1  11      146.25      133.85      6.56 o
  -3   1  11       42.24       45.66      3.02 o
  -2   1  11       21.34       20.57      2.57 o
  -1   1  11       82.49       74.51      5.13 o
   0   1  11      211.91      194.14      7.00 o
   1   1  11       66.07       67.72      5.11 o
   2   1  11       21.72       23.15      3.82 o
   3   1  11       13.66       13.33      4.09 o
  -5   2  11       18.43       25.33      5.09 o
  -4   2  11       93.10       85.09      4.18 o
  -3   2  11      103.42       96.92      4.22 o
  -2   2  11        8.17        4.82      3.82 o
  -1   2  11        8.75       19.06      4.13 o
   0   2  11       15.15       17.04      3.84 o
   1   2  11        0.83        0.04      3.47 o
   2   2  11       26.03       30.56      4.28 o
   3   2  11       19.35       17.00      4.55 o
  -4   3  11      163.50      172.27      5.20 o
  -3   3  11      146.86      146.89      5.23 o
  -2   3  11       54.92       55.25      4.96 o
  -1   3  11        4.45        5.15      4.17 o
   0   3  11       14.73       22.77      4.36 o
   1   3  11        0.52       -3.53      3.76 o
   2   3  11        9.05        6.75      4.11 o
   3   3  11       10.87       15.42      4.32 o
  -4   4  11       47.97       55.48      6.08 o
  -3   4  11       50.38       50.01      3.76 o
  -2   4  11        9.07       11.56      4.55 o
  -1   4  11       77.67       93.20      7.04 o
   0   4  11      108.59      131.78      7.25 o
   1   4  11       21.15       26.43      5.19 o
   2   4  11       10.14        8.68      4.80 o
  -2   5  11        9.88       10.30      4.53 o
  -1   5  11       18.80       24.58      4.90 o
   0   5  11      151.22      169.86      8.25 o
  -2 -10  12        0.01       -1.10      4.23 o
  -1 -10  12        0.53        4.61      4.40 o
   0 -10  12       25.72       27.38      4.92 o
   1 -10  12        0.00        0.58      4.69 o
  -3  -9  12        0.52        6.77      5.07 o
  -2  -9  12        5.00        3.34      4.11 o
  -1  -9  12        9.07       12.19      4.17 o
   0  -9  12        0.41       -1.52      3.63 o
   1  -9  12        2.04       -2.18      3.67 o
   2  -9  12        4.17        2.34      3.39 o
   3  -9  12       18.38       20.22      3.91 o
  -4  -8  12       12.62       16.84      4.59 o
  -3  -8  12       12.72       13.24      4.73 o
  -2  -8  12       22.92       26.62      4.78 o
  -1  -8  12       27.77       28.46      4.65 o
   0  -8  12        9.74        9.53      3.74 o
   1  -8  12        0.25       -3.86      3.86 o
   2  -8  12        0.09       -0.99      3.11 o
   3  -8  12        6.19        6.07      3.40 o
  -4  -7  12        2.45        0.12      4.32 o
  -3  -7  12       15.78       14.39      3.97 o
  -2  -7  12        2.40        4.01      3.34 o
  -1  -7  12        2.46        6.21      3.76 o
   0  -7  12        0.18       -0.66      3.30 o
   1  -7  12       13.60       11.79      3.55 o
   2  -7  12       12.44        7.48      3.17 o
   3  -7  12        2.90        4.10      3.21 o
   4  -7  12        2.94       -2.45      5.13 o
  -4  -6  12        9.64       13.64      3.90 o
  -3  -6  12        0.76        1.12      3.72 o
  -2  -6  12        0.94        6.35      3.72 o
  -1  -6  12       84.90       83.17      5.25 o
   0  -6  12       29.87       33.74      4.28 o
   1  -6  12        0.56        2.28      3.09 o
   2  -6  12        1.23        4.29      2.81 o
   3  -6  12        0.62       -0.02      3.04 o
   4  -6  12        2.15        3.70      5.60 o
  -4  -5  12       71.72       71.95      5.42 o
  -3  -5  12       30.11       28.96      4.26 o
  -2  -5  12        9.03       10.53      3.45 o
  -1  -5  12       60.29       70.73      4.94 o
   0  -5  12       23.98       19.23      3.80 o
   1  -5  12        9.39        5.67      3.30 o
   2  -5  12       22.09       24.96      3.05 o
   3  -5  12        1.67       -1.57      3.10 o
   4  -5  12        6.12        2.93      6.08 o
  -5  -4  12       24.23       26.49      4.84 o
  -4  -4  12      116.37      125.89      6.50 o
  -3  -4  12        5.00        5.73      3.55 o
  -2  -4  12       43.70       41.28      3.97 o
  -1  -4  12       30.15       24.85      3.92 o
   0  -4  12      101.52       88.15      5.23 o
   1  -4  12       35.04       35.11      3.94 o
   2  -4  12       41.81       43.33      4.57 o
   3  -4  12       90.23       87.60      4.60 o
   4  -4  12        0.17        3.74      6.17 o
  -5  -3  12       11.32        8.03      4.36 o
  -4  -3  12        3.13        2.20      2.32 o
  -3  -3  12       13.26        7.31      3.11 o
  -2  -3  12      131.84      119.94      5.86 o
  -1  -3  12      266.25      255.56      7.67 o
   0  -3  12       35.67       36.06      4.21 o
   1  -3  12       80.86       85.60      5.34 o
   2  -3  12        3.62       -0.19      3.55 o
   3  -3  12        0.41       -0.89      2.97 o
   4  -3  12       57.86       57.06      6.96 o
  -5  -2  12       56.46       56.00      4.94 o
  -4  -2  12        1.71        1.96      2.41 o
  -3  -2  12        8.89       13.84      2.36 o
  -2  -2  12       31.81       37.06      2.65 o
  -1  -2  12       55.24       57.85      4.65 o
   0  -2  12        0.69        0.27      2.84 o
   1  -2  12       23.89       26.55      3.76 o
   2  -2  12        2.36        2.53      3.61 o
   3  -2  12        4.87        4.21      3.47 o
   4  -2  12       42.86       50.68      7.39 o
  -5  -1  12      155.07      152.16      7.15 o
  -4  -1  12        6.20        6.32      2.35 o
  -3  -1  12       64.22       60.95      4.06 o
  -2  -1  12        1.86        3.10      3.83 o
  -1  -1  12       23.23       22.11      2.40 o
   0  -1  12       41.36       32.62      4.28 o
   1  -1  12       64.16       66.16      5.15 o
   2  -1  12       22.39       24.71      3.99 o
   3  -1  12        0.71       -3.34      3.78 o
  -5   0  12      112.85      115.41      6.77 o
  -4   0  12       47.58       44.14      3.19 o
  -3   0  12      150.62      135.64      4.40 o
  -2   0  12      281.61      279.18      5.89 o
  -1   0  12       43.55       41.78      4.17 o
   0   0  12        5.19        1.79      3.26 o
   1   0  12       28.71       34.38      4.61 o
   2   0  12       12.11       16.77      3.94 o
   3   0  12        0.67       -2.30      4.07 o
  -5   1  12       38.61       32.89      4.90 o
  -4   1  12        2.96        2.78      2.63 o
  -3   1  12       25.43       24.99      2.83 o
  -2   1  12       39.27       37.77      3.37 o
  -1   1  12       27.51       28.09      4.03 o
   0   1  12      117.05      123.58      6.36 o
   1   1  12       33.81       42.81      4.63 o
   2   1  12        7.15        8.26      4.32 o
   3   1  12        1.46       -3.96      3.96 o
  -4   2  12       37.86       35.45      4.00 o
  -3   2  12      124.28      123.43      4.93 o
  -2   2  12       18.86       22.34      4.57 o
  -1   2  12       32.37       33.47      4.57 o
   0   2  12       91.09       98.27      6.33 o
   1   2  12      108.30      119.21      7.27 o
   2   2  12       19.71       23.94      4.46 o
  -3   3  12      117.75      111.32      5.63 o
  -2   3  12        1.28       -0.25      4.40 o
  -1   3  12       39.84       39.20      4.90 o
   0   3  12       53.79       54.75      5.50 o
   1   3  12       24.46       24.87      4.90 o
  -2   4  12        3.20       -1.27      4.32 o
  -1   4  12       34.83       39.70      5.46 o
   0   4  12       14.65       10.07      5.27 o
  -2  -9  13       15.33       13.78      4.40 o
  -1  -9  13       10.58        9.36      4.32 o
   0  -9  13        2.02       -2.82      3.94 o
   1  -9  13        0.04       -3.43      4.42 o
  -3  -8  13        1.32        3.80      4.73 o
  -2  -8  13        5.40        5.31      3.94 o
  -1  -8  13       16.23       15.63      4.07 o
   0  -8  13        0.71        3.11      4.15 o
   1  -8  13        8.25       11.98      4.07 o
   2  -8  13        3.23        4.34      3.35 o
  -4  -7  13        0.18        4.23      4.73 o
  -3  -7  13       19.96       24.46      4.40 o
  -2  -7  13        9.07       10.32      4.21 o
  -1  -7  13       42.15       34.67      4.30 o
   0  -7  13        2.53       -0.31      3.61 o
   1  -7  13        9.11       10.90      4.32 o
   2  -7  13        0.03       -3.10      3.10 o
   3  -7  13        1.36        1.84      3.36 o
  -4  -6  13        9.24        7.45      4.46 o
  -3  -6  13        8.81       13.16      4.44 o
  -2  -6  13       28.48       27.90      4.46 o
  -1  -6  13        9.59        3.07      3.90 o
   0  -6  13        3.12        0.93      3.45 o
   1  -6  13        1.51        3.05      3.99 o
   2  -6  13       20.82       19.72      4.15 o
   3  -6  13        2.22       -2.53      3.02 o
  -4  -5  13        6.71        8.62      3.82 o
  -3  -5  13        2.11        4.28      3.67 o
  -2  -5  13        0.01        2.51      3.57 o
  -1  -5  13       18.92       15.16      3.57 o
   0  -5  13       17.24       15.74      4.05 o
   1  -5  13        7.19       11.67      3.65 o
   2  -5  13       10.93       11.11      3.80 o
   3  -5  13        3.19        3.79      3.36 o
  -4  -4  13       26.02       24.33      4.65 o
  -3  -4  13       10.08       13.08      4.03 o
  -2  -4  13       19.50       23.56      3.86 o
  -1  -4  13        5.49        8.82      3.53 o
   0  -4  13       13.04       16.07      4.09 o
   1  -4  13        0.70        0.87      3.49 o
   2  -4  13        8.63       12.79      4.28 o
   3  -4  13       11.04       13.22      3.57 o
  -5  -3  13       11.52       10.92      4.65 o
  -4  -3  13       35.67       30.21      4.38 o
  -3  -3  13      108.52      113.67      6.21 o
  -2  -3  13       42.65       43.98      4.57 o
  -1  -3  13       33.43       37.14      4.53 o
   0  -3  13       11.94        8.66      3.53 o
   1  -3  13        0.10        5.69      3.61 o
   2  -3  13        1.38       -2.22      3.92 o
   3  -3  13        0.38        1.76      4.15 o
  -4  -2  13        3.02        1.60      2.73 o
  -3  -2  13       31.42       29.21      4.40 o
  -2  -2  13        7.76       12.23      3.94 o
  -1  -2  13      117.00      116.15      6.34 o
   0  -2  13       46.47       50.08      4.88 o
   1  -2  13      109.23      103.18      6.00 o
   2  -2  13       34.15       38.12      4.90 o
   3  -2  13        7.80       11.17      4.01 o
  -4  -1  13       39.92       36.96      3.24 o
  -3  -1  13        1.44        3.95      2.48 o
  -2  -1  13        9.24       11.52      2.56 o
  -1  -1  13        1.20        0.00      3.82 o
   0  -1  13       42.63       40.28      4.82 o
   1  -1  13       30.97       30.62      4.73 o
   2  -1  13       38.31       41.09      4.71 o
   3  -1  13        0.24        5.94      4.40 o
  -4   0  13       40.33       39.60      3.49 o
  -3   0  13       17.10       20.07      2.91 o
  -2   0  13      183.40      186.12      5.06 o
  -1   0  13       70.51       67.84      5.54 o
   0   0  13        0.74        0.04      4.19 o
   1   0  13        6.81        2.57      4.40 o
   2   0  13        0.99        2.91      4.13 o
  -3   1  13        2.27        2.79      2.87 o
  -2   1  13       26.23       26.85      3.30 o
  -1   1  13        0.74        4.34      3.90 o
   0   1  13       25.38       22.13      4.86 o
   1   1  13       32.35       41.11      5.44 o
   2   1  13        3.00       -0.23      4.57 o
  -3   2  13        0.62       -0.13      2.94 o
  -2   2  13       53.92       52.98      6.32 o
  -1   2  13       36.64       45.61      5.25 o
   0   2  13        2.33        5.13      4.82 o
   1   2  13       27.42       29.50      5.44 o
  -1  -8  14        0.44       -2.66      3.92 o
   0  -8  14        0.20       -2.51      3.92 o
   1  -8  14       10.24       12.10      4.82 o
  -2  -7  14        5.11       -3.30      3.76 o
  -1  -7  14        0.81        2.26      3.96 o
   0  -7  14        0.76       -2.84      3.80 o
   1  -7  14        6.68        6.81      4.59 o
   2  -7  14        0.02        4.80      4.55 o
  -3  -6  14        1.71       -0.71      4.44 o
  -2  -6  14        3.80        7.81      3.86 o
  -1  -6  14        4.64        7.45      3.92 o
   0  -6  14        6.56        8.68      3.99 o
   1  -6  14        3.37       -3.78      4.26 o
   2  -6  14        0.06        3.88      4.55 o
  -3  -5  14       19.97       17.15      4.73 o
  -2  -5  14       23.00       27.16      4.42 o
  -1  -5  14        1.84        7.08      3.82 o
   0  -5  14       96.54       86.64      5.84 o
   1  -5  14       11.69       12.58      4.40 o
   2  -5  14        0.31       -2.12      4.21 o
  -4  -4  14        0.32       -3.92      3.92 o
  -3  -4  14        9.72       14.61      4.42 o
  -2  -4  14        0.13        1.99      3.72 o
  -1  -4  14       15.13       17.65      4.15 o
   0  -4  14        3.81        2.12      3.76 o
   1  -4  14        1.60       -2.35      4.19 o
   2  -4  14        0.05       -0.21      3.92 o
  -4  -3  14       29.62       26.33      4.86 o
  -3  -3  14       53.12       49.71      4.84 o
  -2  -3  14        1.77       -0.04      4.05 o
  -1  -3  14       16.48       16.42      4.46 o
   0  -3  14       16.00       17.36      4.55 o
   1  -3  14        2.30       -3.72      3.72 o
   2  -3  14        0.13        1.25      4.38 o
  -3  -2  14       36.10       35.46      4.90 o
  -2  -2  14        5.87       10.59      4.38 o
  -1  -2  14       50.05       41.86      5.05 o
   0  -2  14       39.99       38.29      4.61 o
   1  -2  14        0.37       -4.28      4.28 o
   2  -2  14        0.87       -2.26      3.92 o
  -3  -1  14        3.96        7.91      4.42 o
  -2  -1  14       20.56       23.44      4.42 o
  -1  -1  14       13.50       11.94      4.63 o
   0  -1  14       21.37       26.16      5.02 o
   1  -1  14        0.97        1.99      4.57 o
   2  -1  14        0.92        3.59      4.28 o
  -2   0  14        0.15        0.33      2.90 o
  -1   0  14        6.39        8.03      4.38 o
   0   0  14       10.81        8.51      4.92 o
   1   0  14        0.12       -0.79      4.88 o
  -1   1  14       39.48       44.39      5.90 o
  -1  -6  15        0.13       -1.16      4.13 o
   0  -6  15        1.36        1.76      4.30 o
  -2  -5  15       18.37       15.57      5.00 o
  -1  -5  15        1.80        3.09      3.90 o
   0  -5  15        4.37        3.13      4.03 o
  -2  -4  15        7.09        2.66      4.03 o
  -1  -4  15       13.94       27.34      5.09 o
   0  -4  15        3.61        7.89      4.28 o
   1  -4  15       12.59       20.82      5.17 o
  -2  -3  15        0.49        1.56      4.61 o
  -1  -3  15        1.51       -3.99      3.99 o
   0  -3  15        0.18       -3.80      3.92 o
  -1  -2  15        0.08       -1.02      4.19 o
   0  -2  15        0.56        0.29      4.09 o
 
